# Supplementary material for: A toolbox for epitope-tagging and genome-wide location analysis in Candida albicans
Source: BMC Genomics. 2008 Dec 2;9:578. doi: 10.1186/1471-2164-9-578 (PMC2607300; doi:10.1186/1471-2164-9-578)
Supplement: Additional file 1 — Promoter targets of Mcm1 in our and Tuchet al. (2008) data. The data provided represent gene promoter bound by Mcm1 in both yeast and hyphae conditions. Tuch et al. (2008) Mcm1 binding dataset was also included. [file 1471-2164-9-578-S1.xls]

## Sheet: Sheet1
Supplementary Table 1: Promoter targets of Mcm1 in our and Tuch et al. (2008) data.
Systematic_name	Common_name_CGD	Common_name_SGD	Common_name_fused	Mcm1-TAPyeast	Mcm1-TAP_Hyphae	Tuch et al. 2008
orf19.7436	AAF1		AAF1			1
orf19.2810	AAP1		AAP1			1
orf19.3529	ABP2		ABP2			1
orf19.6124	ACE2	ACE2	ACE2	1	1	1
orf19.6328		ACN9	ACN9	1		1
orf19.1743	ACS1	ACS1	ACS1			1
orf19.868	ADAEC		ADAEC			1
orf19.5906	ADE2	ADE2	ADE2			1
orf19.3997	ADH1		ADH1			1
orf19.271	ADH4		ADH4	1	1	1
orf19.3391	ADK1	ADK1	ADK1	1	1	1
orf19.935	AGA1		AGA1			1
orf19.814	SSY1	AGP3	AGP3			1
orf19.1078	HBR2	AGX1	AGX1			1
orf19.7598		AHC1	AHC1		1
orf19.4609		AIM2	AIM2	1	1
orf19.4612		AIM2	AIM2	1
orf19.3528		AIM29	AIM29	1	1	1
orf19.1691		AIM38	AIM38	1
orf19.6306		ALD4	ALD4	1		1
orf19.1843	ALG6	ALG6	ALG6			1
orf19.7551	ALO1	ALO1	ALO1			1
orf19.5741	ALS1		ALS1			1
orf19.1816	ALS3		ALS3		1
orf19.4555	ALS4		ALS4			1
orf19.3152	AMO2		AMO2	1		1
orf19.1836	APN2	APN2	APN2			1
orf19.1012		APS2	APS2			1
orf19.121		ARC18	ARC18			1
orf19.6322	ARD		ARD	1
orf19.7469	ARG1	ARG1	ARG1			1
orf19.5610	ARG3	ARG3	ARG3	1		1
orf19.6689	ARG4	ARG4	ARG4	1	1	1
orf19.4788	ARG5-6	ARG5-6	ARG5-6	1
orf19.3770	ARG8	ARG8	ARG8	1	1	1
orf19.2077	ARG81	ARG81	ARG81	1	1
orf19.1702	ARF3	ARL1	ARL1			1
orf19.4060	ARO4	ARO3	ARO3	1	1	1
orf19.7377		ASE1	ASE1	1		1
orf19.5520	ASG7		ASG7	1		1
orf19.5974	ATG9	ATG9	ATG9			1
orf19.7678		ATP16	ATP16		1	1
orf19.3757	ATP20	ATP20	ATP20	1	1	1
orf19.3579	ATP4	ATP4	ATP4	1		1
orf19.215		AVO2	AVO2			1
orf19.6984		AVT3	AVT3			1
orf19.3794	CSR1	AZF1	AZF1			1
orf19.7554		AZR1	AZR1	1	1	1
orf19.7336		AZR1	AZR1			1
orf19.7115	SAC7	BAG7	BAG7	1
orf19.4593	RGA2	BEM2	BEM2			1
orf19.302		BET5	BET5			1
orf19.4565	BGL2	BGL2	BGL2			1
orf19.4063	GPT1	BIO5	BIO5			1
orf19.4927	BNI1	BNI1	BNI1			1
orf19.474		BRR6	BRR6	1
orf19.4629		BSC5	BSC5			1
orf19.218	BUD20		BUD20			1
orf19.7079		BUD3	BUD3	1	1
orf19.4257	INT1	BUD4	BUD4			1
orf19.1842		BUD5	BUD5			1
orf19.6054		BUL1	BUL1	1	1	1
orf19.5094	BUL1	BUL1	BUL1			1
orf19.6055		BUL1	BUL1			1
orf19.111	CAN2	CAN1	CAN1			1
orf19.84	CAN3	CAN1	CAN1			1
orf19.3934	CAR1	CAR1	CAR1	1		1
orf19.4591	CTN2	CAT2	CAT2	1		1
orf19.3264	CCE1		CCE1			1
orf19.1402		CCT2	CCT2			1
orf19.7030	SSR1	CCW14	CCW14			1
orf19.122	CDC20	CDC20	CDC20			1
orf19.2084		CDC20	CDC20			1
orf19.5531	CDC37	CDC37	CDC37			1
orf19.6010	CDC5	CDC5	CDC5			1
orf19.5242		CDC6	CDC6			1
orf19.1137		CDC8	CDC8			1
orf19.6000	CDR1		CDR1			1
orf19.1313	CDR3		CDR3			1
orf19.4799		CEF1	CEF1			1
orf19.701	CFL11		CFL11			1
orf19.2000		CHL1	CHL1	1
orf19.5188	CHS1	CHS2	CHS2			1
orf19.5384	CHS8	CHS2	CHS2			1
orf19.1446	CLB2	CLB3	CLB3			1
orf19.1960	CLN3	CLN2	CLN2			1
orf19.6028	HGC1	CLN2	CLN2			1
orf19.4308	HSL1	CMK2	CMK2			1
orf19.5300		CNE1	CNE1			1
orf19.6052		CNS1	CNS1		1
orf19.2822		COG2	COG2			1
orf19.4883		COS111	COS111			1
orf19.1536		COT1	COT1			1
orf19.4759	COX5	COX5B	COX5B	1
orf19.4630	CPA1	CPA1	CPA1			1
orf19.2686		CPS1	CPS1	1		1
orf19.1339	CPY1		CPY1	1
orf19.4784	CRP1		CRP1			1
orf19.4477	CSH1		CSH1	1	1	1
orf19.3945		CSN12	CSN12			1
orf19.5711		CSR1	CSR1			1
orf19.7374	CTA4		CTA4			1
orf19.3315	CTA9		CTA9	1
orf19.3646	CTR1	CTR1	CTR1			1
orf19.3895	CHT2	CTS1	CTS1			1
orf19.7586	CHT3	CTS1	CTS1			1
orf19.7049	CYB5		CYB5		1	1
orf19.1957	CYC3	CYC3	CYC3			1
orf19.3527	CYT1	CYT1	CYT1			1
orf19.3127	CZF1		CZF1			1
orf19.4688	DAG7		DAG7			1
orf19.4833	MLS1	DAL7	DAL7			1
orf19.5023	DAL7		DAL7			1
orf19.1223		DBF2	DBF2			1
orf19.5991		DBP10	DBP10			1
orf19.3393		DBP9	DBP9			1
orf19.6941		DGA1	DGA1			1
orf19.5106	DIP2	DIP2	DIP2	1
orf19.2942	DIP5		DIP5			1
orf19.5805	DLD1		DLD1	1
orf19.3752	RAD51	DMC1	DMC1			1
orf19.932		DNF1	DNF1			1
orf19.5798	LIG4	DNL4	DNL4			1
orf19.3392	DOG1		DOG1	1	1	1
orf19.3417	ACF2	DSE4	DSE4	1		1
orf19.6118		DSS4	DSS4	1	1	1
orf19.5911	CMK1	DUN1	DUN1	1	1	1
orf19.4002	DUN1	DUN1	DUN1			1
orf19.6656	DUR3		DUR3			1
orf19.5999	DYN1	DYN1	DYN1			1
orf19.1626		DYS1	DYS1			1
orf19.1401	EAP1		EAP1			1
orf19.3374	ECE1		ECE1		1	1
orf19.5299	ECM1	ECM1	ECM1	1	1	1
orf19.7166		ECM18	ECM18	1	1
orf19.6773	ECM29	ECM29	ECM29			1
orf19.6053	CIS2	ECM38	ECM38	1	1	1
orf19.3838	EFB1	EFB1	EFB1	1
orf19.4798		EFR3	EFR3			1
orf19.6293		EMP24	EMP24	1		1
orf19.7312	ERG13	ERG13	ERG13	1		1
orf19.1598	ERG24	ERG24	ERG24			1
orf19.4631	ERG251	ERG25	ERG25			1
orf19.3804		ERG29	ERG29			1
orf19.767	ERG3	ERG3	ERG3			1
orf19.7409	ERV25	ERV25	ERV25	1		1
orf19.4579		ERV29	ERV29			1
orf19.2952	EXG2	EXG2	EXG2			1
orf19.2990	XOG1	EXG2	EXG2			1
orf19.7592	FAA4	FAA3	FAA3			1
orf19.118	FAD2		FAD2			1
orf19.4933	FAD3		FAD3			1
orf19.171	DBP2	FAL1	FAL1	1	1	1
orf19.3722		FAP1	FAP1			1
orf19.1120	FAV2		FAV2			1
orf19.6178	FBP1	FBP1	FBP1			1
orf19.6175		FCF2	FCF2			1
orf19.6817	FCR1		FCR1			1
orf19.943	FET33	FET5	FET5	1
orf19.3845	FGR3		FGR3	1		1
orf19.3413	FGR37		FGR37	1		1
orf19.3884	FGR50		FGR50			1
orf19.1234	FGR6-10		FGR6-10			1
orf19.6734	TCC1	FIT1	FIT1			1
orf19.5799		FIT1	FIT1			1
orf19.2929	GSC1	FKS1	FKS1			1
orf19.1093	FLO8		FLO8			1
orf19.3618	YWP1	FLO9	FLO9	1		1
orf19.1240		FMP27	FMP27			1
orf19.6585		FRA2	FRA2			1
orf19.1415	FRE10		FRE10			1
orf19.867		FRE3	FRE3			1
orf19.7077		FRE7	FRE7		1	1
orf19.6139	FRE7		FRE7			1
orf19.1224	FRP3		FRP3			1
orf19.7219	FTR1		FTR1			1
orf19.7231	FTR2		FTR2			1
orf19.1363		FUN19	FUN19			1
orf19.3672	GAL10	GAL10	GAL10			1
orf19.3670	GAL1	GAL3	GAL3			1
orf19.3675	GAL7	GAL7	GAL7			1
orf19.4304	GAP1		GAP1			1
orf19.4056	GAT2	GAT3	GAT3			1
orf19.1358	GCN4	GCN4	GCN4			1
orf19.5519	GCV1	GCV1	GCV1			1
orf19.744	GDB1		GDB1			1
orf19.3936		GDE1	GDE1			1
orf19.1963		GDS1	GDS1			1
orf19.3734		GEF1	GEF1			1
orf19.685	YHM1	GGC1	GGC1	1	1
orf19.5131		GID7	GID7			1
orf19.3182	GIS2	GIS2	GIS2	1
orf19.34		GIT1	GIT1			1
orf19.1978	GIT2		GIT2			1
orf19.646	GLN1	GLN1	GLN1	1
orf19.4869	SFU1	GLN3	GLN3			1
orf19.4147	GLR1	GLR1	GLR1			1
orf19.986	GLY1		GLY1			1
orf19.3972		GOT1	GOT1	1	1
orf19.1621	GPA2	GPA2	GPA2			1
orf19.1067	GPM2	GPM1	GPM1	1	1	1
orf19.1944	GPR1	GPR1	GPR1			1
orf19.721		GRC3	GRC3			1
orf19.4309	GRP2		GRP2	1	1	1
orf19.3944	GRR1	GRR1	GRR1			1
orf19.3269	GSL2		GSL2			1
orf19.5493	GSP1		GSP1			1
orf19.6998	GTT1	GTT1	GTT1			1
orf19.3133	GUT2	GUT2	GUT2			1
orf19.4315		GYP8	GYP8	1	1	1
orf19.740	HAP41		HAP41			1
orf19.6163	CSE4	HHT1	HHT1			1
orf19.3195	HIP1		HIP1			1
orf19.2723	HIT1	HIT1	HIT1			1
orf19.5664	HOF1	HOF1	HOF1	1		1
orf19.2991	HOL1		HOL1			1
orf19.3328		HOT1	HOT1			1
orf19.6323		HPA3	HPA3	1
orf19.5908	TEC1	HPF1	HPF1			1
orf19.4775	CTA8	HSF1	HSF1		1	1
orf19.3548.1	WH11	HSP12	HSP12	1
orf19.220	PIR1	HSP150	HSP150			1
orf19.1934		HST3	HST3			1
orf19.1793		HSV2	HSV2			1
orf19.4592	HSX11		HSX11			1
orf19.3973		HUA1	HUA1	1	1
orf19.1321	HWP1		HWP1		1	1
orf19.4527	HGT1	HXT11	HXT11			1
orf19.3668	HGT2	HXT11	HXT11			1
orf19.85	GPX2	HYR1	HYR1	1		1
orf19.4975	HYR1		HYR1		1	1
orf19.575	HYR3		HYR3			1
orf19.698		ICE2	ICE2			1
orf19.6844	ICL1	ICL1	ICL1			1
orf19.3733	IDP2	IDP3	IDP3			1
orf19.7550	IFA14		IFA14			1
orf19.1048	IFD6		IFD6	1	1	1
orf19.4072	IFF6		IFF6			1
orf19.5760	IHD1		IHD1		1	1
orf19.6021	IHD2		IHD2			1
orf19.2832		INN1	INN1			1
orf19.7585	INO1	INO1	INO1			1
orf19.7539	INO2		INO2	1	1	1
orf19.475		IPI1	IPI1	1
orf19.3590	IPP1	IPP1	IPP1			1
orf19.4769	IPT1	IPT1	IPT1			1
orf19.6536		IQG1	IQG1	1		1
orf19.6402	CYS3	IRC7	IRC7	1
orf19.5521	ISA1	ISA1	ISA1	1		1
orf19.55		IZH1	IZH1	1
orf19.1582		JEN1	JEN1			1
orf19.2517		JEN1	JEN1			1
orf19.5651		JHD2	JHD2			1
orf19.1169		JID1	JID1			1
orf19.6092	KEL1	KEL1	KEL1		1	1
orf19.1747	KIP2	KIP2	KIP2	1	1	1
orf19.661	KRR1	KRR1	KRR1			1
orf19.4475	KTR4	KTR1	KTR1			1
orf19.4064	GPI7	LAS21	LAS21			1
orf19.4912		LDB19	LDB19		1
orf19.6086	LEU4	LEU4	LEU4	1	1	1
orf19.5830		LHS1	LHS1	1
orf19.7153		LOS1	LOS1			1
orf19.3455		LPE10	LPE10	1		1
orf19.771	LPG20		LPG20	1	1
orf19.656	DPP1	LPP1	LPP1			1
orf19.6736		LRC5	LRC5			1
orf19.7489		LRG1	LRG1			1
orf19.5956		LSB1	LSB1		1
orf19.2238	LTE1	LTE1	LTE1			1
orf19.1789.1	LYS1	LYS1	LYS1	1		1
orf19.4776	LYS143		LYS143			1
orf19.5380	LYS144		LYS144	1	1	1
orf19.772	LYS21	LYS21	LYS21	1	1
orf19.4506	LYS22		LYS22	1
orf19.3846	LYS4	LYS4	LYS4			1
orf19.7448	LYS9	LYS9	LYS9	1	1	1
orf19.7068	MAC1	MAC1	MAC1	1	1	1
orf19.5912		MAK21	MAK21	1	1	1
orf19.3981	MAL31		MAL31			1
orf19.7025	MCM1		MCM1	1		1
orf19.4354		MCM2	MCM2	1		1
orf19.3494	CTF5	MCM21	MCM21	1
orf19.1901		MCM3	MCM3	1
orf19.3761	CDC54	MCM4	MCM4	1
orf19.5487	CDC46	MCM5	MCM5	1	1
orf19.201	CDC47	MCM7	MCM7	1		1
orf19.1801		MCR1	MCR1			1
orf19.5604	MDR1		MDR1	1	1	1
orf19.6760	MDS3	MDS3	MDS3			1
orf19.5844		MEI5	MEI5			1
orf19.7046	MET28	MET28	MET28	1
orf19.2690		MGM1	MGM1			1
orf19.4318	MIG1	MIG2	MIG2			1
orf19.4885	MIR1	MIR1	MIR1			1
orf19.6889	MKK2	MKK2	MKK2			1
orf19.2664		MKT1	MKT1	1	1
orf19.3100		MLP2	MLP2		1
orf19.6659	GAP6	MMP1	MMP1			1
orf19.4279	MNN1		MNN1			1
orf19.3803	MNN22		MNN22	1	1	1
orf19.2881	MNN4		MNN4			1
orf19.5528	MOB1	MOB1	MOB1	1
orf19.6141	HGT16	MPH3	MPH3			1
orf19.7293	MPS1	MPS1	MPS1	1
orf19.4991	MPT5	MPT5	MPT5			1
orf19.7601		MRM2	MRM2	1	1	1
orf19.7203		MRP7	MRP7			1
orf19.2639		MRPL20	MRPL20			1
orf19.828		MRPL24	MRPL24			1
orf19.7409.1		MRPL39	MRPL39	1		1
orf19.6986		MSB4	MSB4			1
orf19.4478		MSD1	MSD1	1	1	1
orf19.4752	MSN4	MSN4	MSN4			1
orf19.5248	MSO1		MSO1	1	1	1
orf19.1338		MTC1	MTC1		1
orf19.4748		MUD1	MUD1	1	1	1
orf19.5495		NAB6	NAB6			1
orf19.6790		NAM8	NAM8			1
orf19.7501		NAP1	NAP1	1
orf19.4349		NBA1	NBA1			1
orf19.3181.1		NCE101	NCE101	1
orf19.1721	NCE103	NCE103	NCE103	1		1
orf19.2672	NCP1	NCP1	NCP1			1
orf19.4623.3	NHP6A	NHP10	NHP10			1
orf19.1907	EMC9	NNF2	NNF2			1
orf19.5107	NOT5	NOT5	NOT5	1
orf19.723	BCR1	NRG2	NRG2			1
orf19.511		NRK1	NRK1			1
orf19.6090		NSR1	NSR1	1	1	1
orf19.850		NTA1	NTA1			1
orf19.5910		NTO1	NTO1			1
orf19.6789		NUD1	NUD1	1		1
orf19.5963		NUS1	NUS1			1
orf19.4934	OP4		OP4	1		1
orf19.4245		OPY1	OPY1			1
orf19.6942	ORC3	ORC3	ORC3			1
orf19.1011			orf19.1011			1
orf19.1062			orf19.1062			1
orf19.1066		YPL067C	orf19.1066			1
orf19.1070		YMR010W	orf19.1070			1
orf19.1075			orf19.1075			1
orf19.1080			orf19.1080			1
orf19.1105.3			orf19.1105.3			1
orf19.1106			orf19.1106			1
orf19.1146			orf19.1146			1
orf19.1148			orf19.1148			1
orf19.1225			orf19.1225			1
orf19.1239			orf19.1239			1
orf19.1257			orf19.1257	1		1
orf19.1258			orf19.1258			1
orf19.1268			orf19.1268			1
orf19.1270			orf19.1270			1
orf19.1277			orf19.1277			1
orf19.1285		YPR091C	orf19.1285			1
orf19.1286			orf19.1286	1		1
orf19.1301			orf19.1301	1	1
orf19.1334			orf19.1334			1
orf19.1336.2		YBL059C-A	orf19.1336.2		1
orf19.1340		YDL124W	orf19.1340	1
orf19.1354		YIL057C	orf19.1354	1
orf19.1365			orf19.1365			1
orf19.1368			orf19.1368			1
orf19.1369			orf19.1369	1	1	1
orf19.1370			orf19.1370	1	1	1
orf19.1473		YPL113C	orf19.1473	1	1	1
orf19.1488			orf19.1488	1	1	1
orf19.1490	MSB2	YDL038C	orf19.1490			1
orf19.1499	CTF1	YER184C	orf19.1499			1
orf19.1505		YBR138C	orf19.1505			1
orf19.1522			orf19.1522	1		1
orf19.1535			orf19.1535			1
orf19.1539			orf19.1539			1
orf19.1541			orf19.1541			1
orf19.1562			orf19.1562			1
orf19.1584			orf19.1584	1	1
orf19.1599			orf19.1599			1
orf19.1604			orf19.1604			1
orf19.1610			orf19.1610		1
orf19.1611			orf19.1611		1
orf19.1617		YDR282C	orf19.1617			1
orf19.1618	GFA1	YMR085W	orf19.1618			1
orf19.1619			orf19.1619			1
orf19.1625			orf19.1625	1	1	1
orf19.1675		YDL133W	orf19.1675	1
orf19.1708		YIL127C	orf19.1708			1
orf19.1709			orf19.1709			1
orf19.1748			orf19.1748			1
orf19.1763	IFR1	YNL134C	orf19.1763			1
orf19.1764			orf19.1764			1
orf19.177			orf19.177			1
orf19.1778			orf19.1778			1
orf19.1799			orf19.1799	1
orf19.1800		YPR157W	orf19.1800			1
orf19.1821			orf19.1821			1
orf19.1835			orf19.1835			1
orf19.1890			orf19.1890			1
orf19.1893			orf19.1893			1
orf19.1906			orf19.1906			1
orf19.1935			orf19.1935	1	1	1
orf19.1938			orf19.1938		1
orf19.1948			orf19.1948	1		1
orf19.1958			orf19.1958	1	1	1
orf19.1961			orf19.1961	1	1	1
orf19.1964			orf19.1964			1
orf19.1971			orf19.1971	1
orf19.1999			orf19.1999	1
orf19.2037			orf19.2037	1	1
orf19.2059			orf19.2059			1
orf19.206			orf19.206			1
orf19.2114			orf19.2114	1
orf19.216			orf19.216			1
orf19.2169			orf19.2169			1
orf19.2227			orf19.2227		1
orf19.2247			orf19.2247		1	1
orf19.2253			orf19.2253			1
orf19.2328			orf19.2328		1
orf19.2332			orf19.2332			1
orf19.2333		YHR009C	orf19.2333			1
orf19.2452			orf19.2452			1
orf19.2459			orf19.2459			1
orf19.2460			orf19.2460	1		1
orf19.251			orf19.251	1	1	1
orf19.2512			orf19.2512	1
orf19.2638			orf19.2638			1
orf19.2652	TEF4	YGR201C	orf19.2652			1
orf19.2653			orf19.2653			1
orf19.2691			orf19.2691			1
orf19.2757			orf19.2757	1		1
orf19.2766			orf19.2766	1		1
orf19.2770			orf19.2770		1
orf19.2813			orf19.2813			1
orf19.2870			orf19.2870	1		1
orf19.2871	SDH12	YJL045W	orf19.2871			1
orf19.2903			orf19.2903			1
orf19.2905			orf19.2905			1
orf19.2943.5			orf19.2943.5			1
orf19.2954			orf19.2954	1	1	1
orf19.2962			orf19.2962			1
orf19.305			orf19.305	1		1
orf19.3105			orf19.3105	1	1	1
orf19.3130		YLR243W	orf19.3130	1	1	1
orf19.3134			orf19.3134			1
orf19.3221			orf19.3221	1		1
orf19.3222		YGR125W	orf19.3222			1
orf19.3234			orf19.3234	1	1	1
orf19.3261			orf19.3261			1
orf19.3292		YCL033C	orf19.3292		1
orf19.3336			orf19.3336			1
orf19.334			orf19.334			1
orf19.3362			orf19.3362	1	1
orf19.3406		YHL008C	orf19.3406	1		1
orf19.3418			orf19.3418	1		1
orf19.3434			orf19.3434			1
orf19.344			orf19.344		1	1
orf19.345			orf19.345	1	1	1
orf19.3499			orf19.3499			1
orf19.3516			orf19.3516	1
orf19.3517			orf19.3517	1
orf19.3563			orf19.3563		1
orf19.3569		YLR407W	orf19.3569			1
orf19.3577.1		YMR194C-B	orf19.3577.1	1	1	1
orf19.3578			orf19.3578	1	1	1
orf19.3643			orf19.3643			1
orf19.3671			orf19.3671			1
orf19.3674		YHR210C	orf19.3674			1
orf19.3719			orf19.3719		1	1
orf19.3720			orf19.3720			1
orf19.3721			orf19.3721			1
orf19.3743			orf19.3743		1
orf19.3751		YPL141C	orf19.3751			1
orf19.3793			orf19.3793			1
orf19.3868			orf19.3868	1		1
orf19.3869			orf19.3869	1		1
orf19.3885			orf19.3885	1		1
orf19.3897			orf19.3897	1		1
orf19.3932			orf19.3932			1
orf19.3935			orf19.3935	1		1
orf19.3968			orf19.3968			1
orf19.3982		YOL157C	orf19.3982			1
orf19.4066			orf19.4066			1
orf19.4069			orf19.4069			1
orf19.4070			orf19.4070			1
orf19.4148			orf19.4148	1	1	1
orf19.4167			orf19.4167			1
orf19.4214			orf19.4214	1
orf19.4220		YLR456W	orf19.4220			1
orf19.4231	PTH2	YHR177W	orf19.4231			1
orf19.4246			orf19.4246			1
orf19.4250			orf19.4250			1
orf19.4280			orf19.4280			1
orf19.4316			orf19.4316	1	1	1
orf19.432		YDR306C	orf19.432			1
orf19.4320			orf19.4320	1		1
orf19.4321			orf19.4321			1
orf19.4376			orf19.4376			1
orf19.4390			orf19.4390			1
orf19.4459		YNL234W	orf19.4459			1
orf19.4461			orf19.4461			1
orf19.4463			orf19.4463			1
orf19.4476			orf19.4476	1	1	1
orf19.450			orf19.450		1	1
orf19.4528		YLR065C	orf19.4528			1
orf19.4531		YOL075C	orf19.4531	1	1	1
orf19.4590			orf19.4590			1
orf19.4600		YPL107W	orf19.4600			1
orf19.4653			orf19.4653			1
orf19.467			orf19.467			1
orf19.4749			orf19.4749	1	1	1
orf19.4783			orf19.4783	1	1	1
orf19.4818			orf19.4818			1
orf19.4857		YAL037W	orf19.4857			1
orf19.4884	WOR1	YHR177W	orf19.4884			1
orf19.4900			orf19.4900			1
orf19.4907		YCR061W	orf19.4907	1
orf19.4908			orf19.4908	1
orf19.4913		YOL087C	orf19.4913			1
orf19.4914		YOL086W-A	orf19.4914			1
orf19.4936			orf19.4936			1
orf19.4952			orf19.4952			1
orf19.4976			orf19.4976			1
orf19.5017			orf19.5017			1
orf19.5019			orf19.5019	1	1	1
orf19.5037			orf19.5037	1	1	1
orf19.510			orf19.510			1
orf19.5132			orf19.5132			1
orf19.5169			orf19.5169	1		1
orf19.5203			orf19.5203	1	1	1
orf19.5249			orf19.5249	1	1	1
orf19.5267			orf19.5267			1
orf19.5314			orf19.5314			1
orf19.533			orf19.533			1
orf19.5488		YLR281C	orf19.5488	1	1
orf19.5514			orf19.5514	1		1
orf19.5525			orf19.5525	1
orf19.5530	NAB3	YHR213W	orf19.5530	1
orf19.5532			orf19.5532	1		1
orf19.5536			orf19.5536			1
orf19.5555			orf19.5555			1
orf19.5556			orf19.5556	1		1
orf19.556			orf19.556			1
orf19.557			orf19.557	1	1	1
orf19.5572			orf19.5572			1
orf19.5573			orf19.5573	1	1	1
orf19.5574		YGR012W	orf19.5574	1	1	1
orf19.5602			orf19.5602			1
orf19.5611			orf19.5611	1
orf19.5619			orf19.5619	1
orf19.5663		YDR182W-A	orf19.5663			1
orf19.5717			orf19.5717			1
orf19.5727			orf19.5727			1
orf19.5728			orf19.5728		1	1
orf19.5729	FGR17	YNR063W	orf19.5729	1		1
orf19.5757		YMR178W	orf19.5757		1	1
orf19.5770	OPT8	YGL114W	orf19.5770	1	1	1
orf19.5782		YOR022C	orf19.5782	1
orf19.5784			orf19.5784	1	1	1
orf19.5831			orf19.5831	1
orf19.5845			orf19.5845	1		1
orf19.5862			orf19.5862	1	1	1
orf19.5960		YGR131W	orf19.5960			1
orf19.5984		YOL073C	orf19.5984	1	1
orf19.6003			orf19.6003			1
orf19.6007			orf19.6007	1		1
orf19.6008		YLL032C	orf19.6008			1
orf19.6017			orf19.6017			1
orf19.6022			orf19.6022			1
orf19.6027			orf19.6027			1
orf19.6079			orf19.6079	1
orf19.6080			orf19.6080	1
orf19.6119			orf19.6119	1	1	1
orf19.6121	MSN2	YER130C	orf19.6121			1
orf19.6177			orf19.6177	1		1
orf19.6196			orf19.6196			1
orf19.6197			orf19.6197			1
orf19.6209			orf19.6209		1
orf19.6224			orf19.6224			1
orf19.6263			orf19.6263	1
orf19.6264			orf19.6264	1
orf19.6305			orf19.6305	1		1
orf19.6307			orf19.6307			1
orf19.6310			orf19.6310			1
orf19.6313.2			orf19.6313.2	1
orf19.6315			orf19.6315	1	1
orf19.6325.1		YNL211C	orf19.6325.1	1
orf19.6326			orf19.6326	1
orf19.6329			orf19.6329	1		1
orf19.6413			orf19.6413	1	1
orf19.6456			orf19.6456	1
orf19.6586			orf19.6586			1
orf19.6592			orf19.6592	1		1
orf19.6596		YJL068C	orf19.6596	1	1	1
orf19.660			orf19.660			1
orf19.6607			orf19.6607		1
orf19.6641			orf19.6641			1
orf19.6678			orf19.6678			1
orf19.6679			orf19.6679	1	1	1
orf19.670.2			orf19.670.2			1
orf19.6713			orf19.6713			1
orf19.6715			orf19.6715			1
orf19.6731			orf19.6731	1
orf19.6737			orf19.6737			1
orf19.675			orf19.675			1
orf19.6757			orf19.6757	1
orf19.6788		YLR301W	orf19.6788	1
orf19.6805		YDR089W	orf19.6805			1
orf19.6818		YLR419W	orf19.6818			1
orf19.6834.10			orf19.6834.10			1
orf19.6852			orf19.6852			1
orf19.686		YNL193W	orf19.686	1	1	1
orf19.6864			orf19.6864			1
orf19.687			orf19.687	1	1	1
orf19.6874			orf19.6874			1
orf19.6922			orf19.6922			1
orf19.6950		YDR352W	orf19.6950			1
orf19.6968			orf19.6968			1
orf19.6983			orf19.6983			1
orf19.699			orf19.699			1
orf19.6996			orf19.6996	1		1
orf19.7024			orf19.7024	1		1
orf19.7054			orf19.7054			1
orf19.7055			orf19.7055			1
orf19.7078		YCL012C	orf19.7078			1
orf19.715			orf19.715	1	1	1
orf19.7151			orf19.7151			1
orf19.7152		YGR012W	orf19.7152			1
orf19.716			orf19.716	1	1	1
orf19.7204		YJR149W	orf19.7204	1	1	1
orf19.7252			orf19.7252			1
orf19.7305			orf19.7305			1
orf19.7306		YPR127W	orf19.7306	1	1	1
orf19.7337			orf19.7337			1
orf19.7341			orf19.7341			1
orf19.7350		YNL208W	orf19.7350	1		1
orf19.7380			orf19.7380			1
orf19.7396			orf19.7396	1
orf19.7468		YER064C	orf19.7468			1
orf19.7502			orf19.7502			1
orf19.7521			orf19.7521			1
orf19.7522			orf19.7522			1
orf19.7539.1			orf19.7539.1			1
orf19.7555			orf19.7555	1	1	1
orf19.7566			orf19.7566			1
orf19.762			orf19.762			1
orf19.7638	PRO1	YHR033W	orf19.7638		1
orf19.7648			orf19.7648			1
orf19.8			orf19.8			1
orf19.804			orf19.804			1
orf19.813			orf19.813	1	1	1
orf19.815		YLR422W	orf19.815		1	1
orf19.851			orf19.851			1
orf19.86			orf19.86	1		1
orf19.9			orf19.9	1		1
orf19.90		YHR080C	orf19.90			1
orf19.933			orf19.933			1
orf19.938			orf19.938			1
orf19.948			orf19.948	1	1	1
orf19.949			orf19.949	1	1	1
orf19.951			orf19.951			1
orf19.1959		OTU2	OTU2			1
orf19.3433	OYE23		OYE23			1
orf19.3131	OYE32		OYE32	1	1	1
orf19.2769		PBI2	PBI2		1
orf19.684		PCF11	PCF11	1	1
orf19.403	PCL2	PCL1	PCL1	1		1
orf19.1847	ARO10	PDC6	PDC6	1	1
orf19.7440	HST6	PDR11	PDR11			1
orf19.1891	2008-04-01	PEP4	PEP4	1		1
orf19.4426	PEX3	PEX3	PEX3	1	1	1
orf19.4753	PFK26	PFK26	PFK26			1
orf19.893	PGA17		PGA17	1		1
orf19.301	PGA18		PGA18			1
orf19.6336	PGA25		PGA25	1		1
orf19.6784	PGA32		PGA32	1		1
orf19.2833	PGA34		PGA34			1
orf19.2758	PGA38		PGA38			1
orf19.2451	PGA45		PGA45			1
orf19.4404	PGA49		PGA49			1
orf19.1824	PGA50		PGA50		1
orf19.4651	PGA53		PGA53			1
orf19.2685	PGA54		PGA54			1
orf19.1105.2	PGA56		PGA56			1
orf19.2767	PGA59		PGA59			1
orf19.2765	PGA62		PGA62			1
orf19.6944	PHB1	PHB1	PHB1			1
orf19.610	EFG1	PHD1	PHD1			1
orf19.2170	PHM7	PHM7	PHM7			1
orf19.4424	PHO100		PHO100			1
orf19.4000		PHO2	PHO2			1
orf19.655	PHO84		PHO84			1
orf19.2199	PHO86	PHO86	PHO86	1	1
orf19.4599	PHO89		PHO89			1
orf19.7547		PIB1	PIB1	1	1	1
orf19.3302		PIG1	PIG1			1
orf19.3149	LSP1	PIL1	PIL1			1
orf19.778	PIL1	PIL1	PIL1			1
orf19.5901	PKC1	PKC1	PKC1	1		1
orf19.1442	PLB4.5	PLB2	PLB2	1
orf19.5102	PLB5		PLB5	1	1	1
orf19.5171	PMT1	PMT5	PMT5			1
orf19.3802	PMT6	PMT6	PMT6			1
orf19.1704	FOX3	POT1	POT1			1
orf19.4405		PPS1	PPS1			1
orf19.5758		PPZ2	PPZ2		1	1
orf19.910		PRP3	PRP3	1
orf19.1687		PRP43	PRP43			1
orf19.5513		PRP45	PRP45	1		1
orf19.2787	PRY1	PRY2	PRY2	1		1
orf19.6202	RBT4	PRY2	PRY2			1
orf19.6200		PRY2	PRY2			1
orf19.671	PSP1	PSP1	PSP1			1
orf19.3010.1	ECM33	PST1	PST1			1
orf19.4255	ECM331	PST1	PST1			1
orf19.335		PTC4	PTC4			1
orf19.3415	PTK2	PTK1	PTK1			1
orf19.7368		PUB1	PUB1	1	1
orf19.2788		PUS6	PUS6			1
orf19.4274	PUT1	PUT1	PUT1	1	1	1
orf19.3974	PUT2	PUT2	PUT2	1	1	1
orf19.3501		PXL1	PXL1			1
orf19.4972		PZF1	PZF1			1
orf19.5629	QCR7	QCR7	QCR7	1		1
orf19.508	QDR1		QDR1			1
orf19.5902	RAS2	RAS2	RAS2			1
orf19.5903	RAX1	RAX1	RAX1			1
orf19.7218	RBE1		RBE1			1
orf19.535	RBR1		RBR1			1
orf19.5124	RBR3		RBR3			1
orf19.3586		RCR1	RCR1	1		1
orf19.2823	RFG1		RFG1			1
orf19.3453		RGD2	RGD2	1
orf19.695	RGS2		RGS2			1
orf19.2747	RGT1	RGT1	RGT1	1	1	1
orf19.5437	RHR2		RHR2			1
orf19.4221	ORC4	RIF2	RIF2			1
orf19.6091	RIM8	RIM8	RIM8			1
orf19.5893	RIP1	RIP1	RIP1		1
orf19.1701		RKI1	RKI1		1
orf19.4438	RME1	RME1	RME1			1
orf19.5854	SBP1	RNP1	RNP1			1
orf19.5779	RNR1	RNR3	RNR3	1	1
orf19.5801	RNR21	RNR4	RNR4			1
orf19.6314	RPB8	RPB8	RPB8	1	1
orf19.2831	RPC31	RPC31	RPC31			1
orf19.6085	RPL16A	RPL16A	RPL16A	1
orf19.5982	RPL18	RPL18B	RPL18B	1	1
orf19.3415.1	RPL32	RPL32	RPL32	1
orf19.5964.2	RPL35	RPL35A	RPL35A	1
orf19.4909.1	RPL42	RPL42B	RPL42B		1
orf19.6541	RPL5	RPL5	RPL5	1	1
orf19.6002	RPL8B	RPL8A	RPL8A		1
orf19.6785	RPS12	RPS12	RPS12	1		1
orf19.6312	RPS3	RPS3	RPS3	1		1
orf19.4375.1	RPS30	RPS30A	RPS30A			1
orf19.6771	UBI4	RPS31	RPS31	1		1
orf19.1700	RPS7A	RPS7B	RPS7B		1
orf19.3304		RRP40	RRP40			1
orf19.6259		RRP43	RRP43	1
orf19.6014		RRS1	RRS1	1	1
orf19.24	RTA2	RSB1	RSB1			1
orf19.5975		RSF2	RSF2			1
orf19.1311	SPO75	RSN1	RSN1			1
orf19.5994	RHB1	RSR1	RSR1			1
orf19.1364		RTC2	RTC2	1	1	1
orf19.3781		RTC2	RTC2		1
orf19.3799		RTN2	RTN2			1
orf19.3568	RXT3		RXT3			1
orf19.2892		SBE2	SBE2			1
orf19.3893	SCW11	SCW11	SCW11			1
orf19.2941	SCW4		SCW4			1
orf19.4993	SEC18	SEC18	SEC18			1
orf19.6176	SEC61	SEC61	SEC61	1		1
orf19.491		SEC63	SEC63	1	1	1
orf19.700	SEO1		SEO1			1
orf19.5838		SER2	SER2			1
orf19.1972		SET5	SET5	1
orf19.2654	RMS1	SET7	SET7			1
orf19.7600	FDH3	SFA1	SFA1	1	1	1
orf19.2726		SFK1	SFK1			1
orf19.454	SFL1	SFL1	SFL1			1
orf19.3234.1	SFT1	SFT1	SFT1	1	1	1
orf19.5032	SIM1	SIM1	SIM1			1
orf19.3642	SUN41	SIM1	SIM1			1
orf19.2356	CRZ2	SIP18	SIP18			1
orf19.2179	SIT1		SIT1			1
orf19.5274		SKG3	SKG3			1
orf19.7363	KRE6	SKN1	SKN1			1
orf19.7362	SKN1	SKN1	SKN1			1
orf19.4427	SKP1	SKP1	SKP1			1
orf19.35		SKY1	SKY1			1
orf19.250	SLC1	SLC1	SLC1			1
orf19.6763	SLK19	SLK19	SLK19	1		1
orf19.4273		SLS1	SLS1			1
orf19.5438		SLX8	SLX8			1
orf19.4146	SMD3	SMD3	SMD3			1
orf19.1362		SMM1	SMM1			1
orf19.663	GIN4	SNF1	SNF1			1
orf19.5962	SNF3		SNF3			1
orf19.997		SNL1	SNL1	1		1
orf19.2060	SOD5		SOD5			1
orf19.451	SOK1	SOK1	SOK1			1
orf19.7676	XYL2	SOR2	SOR2			1
orf19.4960		SPE3	SPE3			1
orf19.4151	SPO1	SPO1	SPO1		1
orf19.3589		SPO11	SPO11	1		1
orf19.3456		SPS1	SPS1	1		1
orf19.7548		SRB7	SRB7	1	1	1
orf19.1065	SSA2	SSA1	SSA1	1
orf19.4222	SST2	SST2	SST2			1
orf19.1867		SSU1	SSU1			1
orf19.6680	FGR27	STB4	STB4			1
orf19.4322	DAP2	STE13	STE13	1		1
orf19.696	STE2	STE2	STE2			1
orf19.4890	CLA4	STE20	STE20			1
orf19.7342	AXL1	STE23	STE23	1		1
orf19.4961	STP2	STP3	STP3			1
orf19.909	STP4	STP3	STP3			1
orf19.1814		STT4	STT4	1
orf19.6863	VPH1	STV1	STV1			1
orf19.3059	SUA71	SUA7	SUA7		1
orf19.3414		SUR7	SUR7	1		1
orf19.4342		SUT1	SUT1			1
orf19.1139		SVL3	SVL3			1
orf19.4867	SWE1	SWE1	SWE1			1
orf19.1720		SWR1	SWR1	1		1
orf19.4232	PTH1	TAM41	TAM41	1		1
orf19.801		TBF1	TBF1	1		1
orf19.3003		TCB3	TCB3			1
orf19.761	TCO89	TCO89	TCO89	1	1	1
orf19.382	TEF2	TEF1	TEF1	1
orf19.7382	CAM1	TEF4	TEF4			1
orf19.1307		THI74	THI74	1	1	1
orf19.5276		THP1	THP1	1	1
orf19.4233	THR4	THR4	THR4	1		1
orf19.150		TIM17	TIM17	1
orf19.532	RBR2	TIP1	TIP1			1
orf19.7247	RIM101	TIR3	TIR3	1		1
orf19.3268	TMA19	TMA19	TMA19		1	1
orf19.2953		TOM20	TOM20	1	1	1
orf19.1690	TOS1	TOS1	TOS1			1
orf19.829	SCH9	TPK2	TPK2			1
orf19.4892	TPK1	TPK2	TPK2			1
orf19.6577	FLU1	TPO1	TPO1	1
orf19.6640	TPS1	TPS1	TPS1			1
orf19.5038		TRM3	TRM3			1
orf19.6096	TRP1	TRP1	TRP1			1
orf19.4718	TRP5	TRP5	TRP5		1
orf19.3314		TRS20	TRS20	1
orf19.728	TSC11	TSC11	TSC11			1
orf19.7308	TUB1	TUB1	TUB1			1
orf19.1238	TUB4	TUB4	TUB4			1
orf19.2228		TWF1	TWF1		1
orf19.4941	TYE7	TYE7	TYE7	1
orf19.802	UGA1	UGA1	UGA1	1		1
orf19.5277		UPF3	UPF3	1	1
orf19.3941	URA7	URA8	URA8	1	1	1
orf19.2778		URB1	URB1		1
orf19.5539		USE1	USE1			1
orf19.1671	UTR2	UTR2	UTR2			1
orf19.745	VAC8	VAC8	VAC8			1
orf19.3669	SHA3	VHS1	VHS1	1
orf19.3942		VPS25	VPS25		1
orf19.4858	VPS41	VPS41	VPS41	1	1	1
orf19.5618		VPS45	VPS45	1
orf19.6094		VPS53	VPS53		1	1
orf19.5992	WOR2		WOR2			1
orf19.7251	WSC4	WSC4	WSC4			1
orf19.5537		WSC4	WSC4			1
orf19.2882	XUT1		XUT1			1
orf19.5501	YAF9	YAF9	YAF9			1
orf19.3193	FCR3	YAP3	YAP3			1
orf19.2809	CTN3	YAT2	YAT2			1
orf19.7637	YHB4		YHB4		1
orf19.4059		YHC3	YHC3	1	1	1
orf19.5620		YHI9	YHI9	1	1	1
orf19.6642		YIF1	YIF1	1	1	1
orf19.6501		YJU3	YJU3	1
orf19.6601.1	YKE2	YKE2	YKE2		1
orf19.7250		YPI1	YPI1			1
orf19.5716	SAP4	YPS3	YPS3			1
orf19.2082	SAP30	YPS6	YPS6	1		1
orf19.430		YPT53	YPT53	1	1	1
orf19.5917.3		YRA1	YRA1	1
orf19.3305	ZCF17		ZCF17	1		1
orf19.431	ZCF2		ZCF2	1	1	1
orf19.4145	ZCF20		ZCF20			1
orf19.4166	ZCF21		ZCF21			1
orf19.4251	ZCF22		ZCF22			1
orf19.4649	ZCF27		ZCF27			1
orf19.1168	ZCF3		ZCF3	1	1	1
orf19.7372	ZCF36		ZCF36			1
orf19.7381	ZCF37		ZCF37			1
orf19.1497	ZCF6		ZCF6			1
orf19.2077	ZCF9		ZCF9	1	1	1
orf19.1585	ZRT2		ZRT2			1
