# Supplementary material for: A toolbox for epitope-tagging and genome-wide location analysis in Candida albicans
Source: BMC Genomics. 2008 Dec 2;9:578. doi: 10.1186/1471-2164-9-578 (PMC2607300; doi:10.1186/1471-2164-9-578)
Supplement: Additional file 2 — Mcm1-TAP ChIP-CHIP fold changes in yeast and hyphal states. This file contains the complete data of Mcm1 ChIP-CHIP experiment performed in this study. [file 1471-2164-9-578-S2.xls]

## Sheet: Sheet1
Supplementary Table 2: Mcm1-TAP ChIP-CHIP fold changes in yeast and hyphal states.
Systematic_name	Common_name	Probe name	Yeast_repeat1	Yeast_repeat2	Yeast_average	Hyphae_repeat1	Hyphae_repeat2	Hyphae_average
orf19.10		CAR112260W	1.07415	1.02211	1.04813		0.832482	0.832482
orf19.10	ALK8	CAR112250C	0.921293	0.863839	0.892566	0.691965	0.769901	0.730933
orf19.100		CA6085240W	0.869209	0.804041	0.836625	0.926352	0.866165	0.896259
orf19.100		CA6085230C	0.863089	0.789928	0.826509	1.01303	0.895843	0.954435
orf19.1002		CA1019330W	0.927875	0.980963	0.954419	1.6044	1.31119	1.45779
orf19.1002		CA1019320C	0.871232	0.936424	0.903828	0.612035	0.526804	0.56942
orf19.1003		CA1019340C	1.04618	1.18702	1.1166	1.10821	0.964161	1.03619
orf19.1004	FGR47	CA6086260C	0.955455	0.860375	0.907915	0.978213	0.925574	0.951893
orf19.1005		CA1019360W	0.831903	0.789325	0.810614	1.50678	1.08744	1.29711
orf19.1007		CAR109120C	0.970402	0.870872	0.920637	0.685922	0.619671	0.652796
orf19.1007:orf19.1008		CAR109130W	0.989016	1.0576	1.02331	0.989914	1.03086	1.01039
orf19.1008		CAR109140W	0.836939	0.780636	0.808787	0.70785	0.707141	0.707495
orf19.1009		CAR109150C	1.31747	0.97252	1.14499	0.775629	0.818284	0.796956
orf19.1009		CAR109160W	1.02584	1.07548	1.05066	1.06513	1.07214	1.06864
orf19.101		CA6085250C	1.05746	1.24439	1.15092	0.84531	1.01639	0.930849
orf19.101		CA6085260W	0.911167	0.840469	0.875818	0.720125	0.646317	0.683221
orf19.1010		CAR109170C	0.903328	0.822151	0.862739	0.924012	0.691883	0.807947
orf19.1010	MNT3	CAR109180W	0.790231	0.745928	0.768079	0.715618	0.660259	0.687938
orf19.1011		CAR109200W	0.928533	0.850887	0.88971	1.35059	1.464	1.40729
orf19.1011		CAR109190C	0.846657	0.864789	0.855723	0.787238	0.763579	0.775409
orf19.1012		CAR109210C	1.19227	1.24145	1.21686	1.06629	1.00448	1.03538
orf19.1012		CAR109220W	1.08101	0.946715	1.01386	0.800761	0.779231	0.789996
orf19.1013		CAR109240C	1.24256	1.31728	1.27992	0.999778	1.08363	1.0417
orf19.1014		CA1020450W	0.74507	0.761598	0.753334	1.08414	1.1131	1.09862
orf19.1016		CA1020470C	0.757496	0.734103	0.7458	1.29678	1.42246	1.35962
orf19.1017		CA1020500C	1.29492	1.30851	1.30172	1.30395	1.31198	1.30797
orf19.1018		CA6088950W	0.728731	0.682926	0.705829	1.26974	1.17784	1.22379
orf19.102		CA6085270C	0.855575	0.990252	0.922913	0.834992	1.1284	0.981695
orf19.102:orf19.103		CA6085280W	0.889445	0.895889	0.892667	0.911319	0.92357	0.917445
orf19.1020		CA6089930C	0.853566	0.974922	0.914244	0.709171	0.746143	0.727657
orf19.1022	FGR28	CA4067690W	0.98049	0.96412	0.972305	1.00289	0.966105	0.984497
orf19.1026		CA1007020C	1.02178	0.900656	0.961218	0.460435	0.464406	0.46242
orf19.1026		CA1007030W	0.758351	0.786207	0.772279	0.900636	0.953788	0.927212
orf19.1027		CA1007000C	1.48037	1.70094	1.59065	1.22495	1.38712	1.30604
orf19.1027	PDR16	CA1007010W	0.837451	0.809194	0.823322	0.860545	0.734783	0.797664
orf19.1028		CA1006990W	1.02938	1.09105	1.06021	1.24412	1.30589	1.275
orf19.1028		CA1006980C	0.823876	0.711268	0.767572	0.652727	0.654354	0.65354
orf19.1029		CA1006970W	0.808638	0.859115	0.833876	0.91881	0.842857	0.880833
orf19.103	KAR5	CA6085290W	0.830302	0.807464	0.818883	1.06395	0.865509	0.964732
orf19.1030		CA1006950C	0.824406	0.856338	0.840372	1.08815	1.03221	1.06018
orf19.1030:orf19.1029		CA1006960W	1.15773	1.30654	1.23214	1.01314	1.06291	1.03802
orf19.1031		CA1006930W	0.867534	0.975384	0.921459	1.03831	1.00668	1.02249
orf19.1031	HMG1	CA1006920C	0.823266	0.828607	0.825937	1.29083	1.19351	1.24217
orf19.1032	SKO1	CA1006910W	0.968077	0.855933	0.912005	0.64446	0.536168	0.590314
orf19.1032		CA1006900C	0.707376	0.805537	0.756456	0.982945	1.10621	1.04458
orf19.1033		CA1006890W	1.44389	1.27187	1.35788	1.93235	2.04321	1.98778
orf19.1033	STR2	CA1006880C	0.982195	1.007	0.994597	0.851083	0.905406	0.878245
orf19.1034		CA1006860C	1.29832	1.34303	1.32067	0.878566	0.639723	0.759144
orf19.1034		CA1006870W	0.856048	0.959378	0.907713	1.15359	1.06523	1.10941
orf19.1035		CA1006840C	1.01857	0.936618	0.977594	0.953131	0.944233	0.948682
orf19.1035	WAR1	CA1006850W	0.782694	0.955391	0.869043	0.799092	0.842969	0.821031
orf19.1036		CA1006820C	0.876594	0.778245	0.827419	0.828325	0.861903	0.845114
orf19.1036		CA1006830W	0.872949	0.729741	0.801345	0.66248	0.675459	0.66897
orf19.1037		CA1006810W		1.70725	1.70725	0.648683	0.714769	0.681726
orf19.1038		CA1006800C	0.90734	0.782652	0.844996	0.9809	1.07452	1.02771
orf19.1039		CA1007450C	0.899481	0.984386	0.941934	0.70881	0.729645	0.719227
orf19.1039:orf19.1040		CA1007460W	0.721492	0.626537	0.674015	0.701642	0.959603	0.830622
orf19.104		CA6085310W	0.847668	0.839727	0.843697	1.012	1.09332	1.05266
orf19.104		CA6085300C	0.803314	0.739071	0.771192	0.778739	0.754101	0.76642
orf19.1040	MAD2	CA1007470W	0.775196	0.714105	0.744651	0.724324	0.739674	0.731999
orf19.1041		CA1007490W	1.12884	1.03903	1.08394	1.22652	1.07183	1.14918
orf19.1041		CA1007480C	0.866576	0.774046	0.820311	1.1668	0.891706	1.02925
orf19.1042		CA1007510W	1.18171	1.38444	1.28307	1.28689	1.27421	1.28055
orf19.1042	POR1	CA1007500C	0.87	0.936409	0.903205	1.14956	1.20922	1.17939
orf19.1043		CA1007520C	0.901862	0.943857	0.922859	0.626519	0.715178	0.670848
orf19.1043		CA1007530W	0.814043	0.780262	0.797152	0.868382	0.873283	0.870833
orf19.1045		CA1007540C	0.88771	0.966093	0.926902	0.6845	0.720117	0.702308
orf19.1045:orf19.1047		CA1007550W	0.928922	0.990186	0.959554	0.954979	1.06622	1.0106
orf19.1047	ERB1	CA1007560W		1.00914	1.00914	1.12055	1.08785	1.1042
orf19.1048		CA1007570C	4.91475	5.67264	5.29369	3.21623	2.90455	3.06039
orf19.1048	IFD6	CA1007580W	0.94601	0.926539	0.936274	0.930622	1.11858	1.0246
orf19.1049		CA1007600C	1.12143	1.04766	1.08455	1.32803	1.17515	1.25159
orf19.1049		CA1007610W	1.00124	0.830038	0.915638	0.78503	0.752063	0.768547
orf19.105		CA6085320C	1.32734	1.44225	1.3848	1.31619	1.29836	1.30727
orf19.105	HAL22	CA6085330W	0.876293	0.876833	0.876563	0.950473	1.06348	1.00698
orf19.1050		CA1007620C	0.8941	0.840327	0.867213	0.903768	0.990513	0.947141
orf19.1050		CA1007630W				0.7139	0.766769	0.740334
orf19.1051		CA1007650W	1.50845	1.53131	1.51988	0.899896	0.89798	0.898938
orf19.1051	HTA2	CA1007640C				0.67105	0.806147	0.738598
orf19.1052		CA1007670C	1.51888	1.53187	1.52538	0.691467	0.794794	0.743131
orf19.1052		CA1007680W	0.832043	0.811737	0.82189	0.887923	0.82794	0.857931
orf19.1053		CA1007700W	1.43878	1.92346	1.68112	1.11407	0.996963	1.05551
orf19.1053		CA1007690C	0.856419	0.920071	0.888245	0.975588	0.95996	0.967774
orf19.1054		CA1007720W	1.08236	1.2866	1.18448	0.812859	0.936453	0.874656
orf19.1054		CA1007710C	0.793139	0.777312	0.785225	0.93063	0.92315	0.92689
orf19.1055		CA1007740W	0.788996	0.770165	0.779581	0.74098	0.985617	0.863298
orf19.1057		CA1007750C	0.910343	0.832292	0.871317	0.806665	0.981884	0.894274
orf19.1057:orf19.1058		CA1007760W	1.18113	1.38299	1.28206	1.14356	1.36887	1.25622
orf19.1058		CA1007780W	1.0225	1.20698	1.11474	0.914156	0.911668	0.912912
orf19.1059		CA1007790W	1.10746	1.08483	1.09615	1.06094	1.04354	1.05224
orf19.1060		CA1007800C	2.13661	2.16408	2.15035	0.776828	1.04935	0.913091
orf19.1060:orf19.1061		CA1007810W	1.36974	1.45492	1.41233	1.4059	1.3305	1.3682
orf19.1062		CA1007830W	1.69094	1.97377	1.83235	0.588521	0.581779	0.58515
orf19.1062		CA1007820C	0.941892	1.04682	0.994356	0.696779	0.737179	0.716979
orf19.1063		CA1007850W	1.0117	0.902327	0.957015	1.10765	1.00632	1.05698
orf19.1063		CA1007840C	0.656286	0.865833	0.761059	0.70891	0.635683	0.672296
orf19.1064		CA1007870W	1.67316	1.76924	1.7212	0.835387	0.852259	0.843823
orf19.1064	ACS2	CA1007860C	0.911054	0.957077	0.934066	1.49227	1.50708	1.49968
orf19.1065		CA1007890W	2.53379	2.97909	2.75644	1.48803	1.32899	1.40851
orf19.1065	SSA2	CA1007880C	0.902084	0.910948	0.906516	1.25257	1.13415	1.19336
orf19.1066		CA1007910W	1.37843	1.55711	1.46777	1.05017	1.11938	1.08477
orf19.1066		CA1007900C	0.910518	0.812634	0.861576	0.656782	0.558049	0.607415
orf19.1067		CA1007930C	2.82065	2.76535	2.793	2.20367	2.35199	2.27783
orf19.1067	GPM2	CA1007940W	1.08992	1.09463	1.09228	1.6652	1.76527	1.71523
orf19.1069		CA1007950C	1.28497	1.35258	1.31877	0.740582	0.954933	0.847758
orf19.1069	RPN4	CA1007960W	0.853283	0.846606	0.849945	1.35623	1.0173	1.18676
orf19.107		CA6085340C	0.789394	0.725827	0.75761	0.877162	0.94243	0.909796
orf19.107:orf19.109		CA6085350W	0.954601	0.791042	0.872822	1.0506	1.00476	1.02768
orf19.1070		CA1007970C	0.844631	0.847462	0.846046	0.908967	0.939105	0.924036
orf19.1070		CA1007980W	0.827554	0.732282	0.779918	1.24695	1.23869	1.24282
orf19.1071		CA1007990C	1.16174	1.17689	1.16931	0.797903	0.94759	0.872746
orf19.1074		CA6091070C	0.933362	0.93136	0.932361	0.889781	0.980873	0.935327
orf19.1074		CA6091080W	0.866823	0.84236	0.854591	0.922742	0.852916	0.887829
orf19.1075		CA6091110W	1.22685	1.10207	1.16446	1.14651	1.10077	1.12364
orf19.1075		CA6091100C	0.973217	1.04897	1.01109	1.21924	1.1411	1.18017
orf19.1077	ATM1	CA6091120C	1.06312	1.05731	1.06021	1.17807	1.13694	1.1575
orf19.1077		CA6091130W		0.839594	0.839594	0.554229	0.622082	0.588155
orf19.1078		CA6091150W	1.32989	1.53123	1.43056	0.529164	0.566616	0.54789
orf19.1078	HBR2	CA6091140C	0.793361	0.807274	0.800318	0.74762	0.721007	0.734314
orf19.1080		CA6091160C	0.840823	0.869937	0.85538	0.855045	0.869094	0.86207
orf19.1080		CA6091170W	0.882919	0.765733	0.824326	1.03139	0.902098	0.966744
orf19.1082.1		CA6091180C	1.246	1.57032	1.40816	1.19901	1.02526	1.11214
orf19.1082.1		CA6091190W				0.951825	0.950944	0.951385
orf19.1083		CA6091210W	0.985922	1.04323	1.01458	0.989778	1.18949	1.08963
orf19.1083		CA6091200C	0.738119	0.686014	0.712066	1.30184	1.29548	1.29866
orf19.1084	CDC39	CA6091230W	1.01532	1.01647	1.0159	1.40836	1.20816	1.30826
orf19.1084		CA6091220C	0.963587	1.01925	0.991416	1.05802	1.3104	1.18421
orf19.1085		CA6091240C	1.35349	1.38102	1.36725	0.770513	0.806657	0.788585
orf19.1085		CA6091250W	0.98879	0.929522	0.959156	0.723641	0.806354	0.764997
orf19.1086		CA6091270W	1.19327	0.897666	1.04547	0.706281	0.709823	0.708052
orf19.1086		CA6091260C	0.949138	0.973245	0.961192	0.928998	0.863413	0.896206
orf19.1087		CA6091280C	0.908286	0.860288	0.884287	0.415631	0.477491	0.446561
orf19.1087		CA6091290W	0.790599	0.767429	0.779014	1.52901	1.56328	1.54614
orf19.1089		CA6091300C	1.17275	1.48135	1.32705	1.01933	1.20287	1.1111
orf19.1089		CA6091310W	0.759044	0.79662	0.777832	0.997921	0.910832	0.954376
orf19.109		CA6085360W	0.763678	0.758959	0.761319	0.939844	0.867125	0.903485
orf19.1090		CA6091320C	0.629608	0.608336	0.618972	1.48012	1.6413	1.56071
orf19.1090:orf19.1091		CA6091330W	1.09839	1.00949	1.05394	1.28672	1.17251	1.22961
orf19.1091		CA6091340W		0.890193	0.890193	0.670919	0.668862	0.66989
orf19.1092		CA6091350C	1.30828	1.13441	1.22134	0.708007	0.654902	0.681454
orf19.1092		CA6091360W	0.912308	0.756944	0.834626	0.731001	0.786964	0.758982
orf19.1093		CA6091380W	1.04514	1.11582	1.08048	0.775351	0.823279	0.799315
orf19.1093	FLO8	CA6091370C	0.842093	0.884922	0.863507	0.95621	1.00893	0.982571
orf19.1095		CA6091390C	0.813142	0.851526	0.832334	0.918139	0.990237	0.954188
orf19.1095:orf19.1096		CA6091400W	0.991784	1.01523	1.00351	0.614393	0.718872	0.666632
orf19.1096		CA6091410W	0.777548	0.769027	0.773287	0.630614	0.541149	0.585881
orf19.11		CAR112270C	0.96365	0.924299	0.943974	0.811136	0.785248	0.798192
orf19.1105		CA5080610C	1.11918	1.06994	1.09456	1.20496	1.01047	1.10772
orf19.1105		CA5080620W	0.969047	1.03016	0.999602	1.22733	0.992602	1.10997
orf19.1105.2		CA5080580C	2.07804	2.48461	2.28132	1.37425	1.23994	1.30709
orf19.1105.2	PGA56	CA5080590W	1.17009	1.22246	1.19628	1.10928	1.13978	1.12453
orf19.1105.3		CA5080560C	2.18567	2.1977	2.19169	0.924495	0.890026	0.907261
orf19.1105.3		CA5080570W	1.25766	1.28559	1.27163	0.652138	0.707135	0.679637
orf19.1106		CA5080540C	1.08955	1.05122	1.07038	0.729547	0.830579	0.780063
orf19.1106		CA5080550W	0.949397	0.851014	0.900206	0.697912	0.675589	0.686751
orf19.1107		CA5080530W	1.09086	1.14816	1.11951	0.667298	0.636547	0.651923
orf19.1107		CA5080520C	0.78872	0.771133	0.779926	0.87164	0.967203	0.919421
orf19.1108		CA5080500C	1.08933	1.01395	1.05164	0.964781	1.10416	1.03447
orf19.1108	HAM1	CA5080510W	0.83011	0.845144	0.837627	0.689377	0.679511	0.684444
orf19.1109		CA5080480C	1.30232	1.16363	1.23298	1.04066	1.09863	1.06964
orf19.1109		CA5080490W	0.965609	0.899458	0.932533	0.806688	0.927223	0.866956
orf19.111		CA6085380W	1.23146	1.21498	1.22322	1.18909	0.870214	1.02965
orf19.111	CAN2	CA6085370C	0.978919	1.01621	0.997567	0.703189	0.7114	0.707295
orf19.1110		CA5080470W	0.612389	0.625364	0.618877	0.765379	0.759202	0.76229
orf19.1111		CA5080450C	0.803894	0.811922	0.807908	0.762722	0.679706	0.721214
orf19.1111:orf19.1110		CA5080460W	0.995605	1.03448	1.01504	0.814638	0.888596	0.851617
orf19.1112		CA5080440W	1.22702	1.49952	1.36327	1.11928	1.191	1.15514
orf19.1112	BUD7	CA5080430C	0.798329	0.769126	0.783727	0.652805	0.677461	0.665133
orf19.1113		CA5080420W	1.48193	1.45048	1.4662	1.39092	1.25995	1.32544
orf19.1113		CA5080410C	0.790935	0.688897	0.739916	1.0355	1.12189	1.07869
orf19.1114		CA5080400W	0.967789	0.890377	0.929083	1.22225	1.26168	1.24196
orf19.1114		CA5080390C	0.869694	0.86789	0.868792	1.12588	1.13514	1.13051
orf19.1115		CA5080370C	1.03879	1.08946	1.06412	1.14354	1.10858	1.12606
orf19.1115	GUK1	CA5080380W	0.735883	0.839681	0.787782	0.843292	0.889733	0.866512
orf19.1116		CA5080360W	1.06379	0.970539	1.01717	1.13054	1.03215	1.08134
orf19.1116		CA5080350C	1.13514	0.891267	1.0132	0.825656	0.904823	0.865239
orf19.1117		CA5080340W	0.90532	0.993447	0.949384	1.00583	1.1598	1.08282
orf19.1119		CA5080330W	1.73258	1.36253	1.54756	1.00539	0.909911	0.95765
orf19.1119	MTR10	CA5080320C	0.788627	0.723723	0.756175	1.05167	1.00742	1.02955
orf19.1120		CA5080300C	1.50949	1.31148	1.41049	0.601475	0.574681	0.588078
orf19.1120	FAV2	CA5080310W	0.838595	0.778598	0.808596	1.11063	1.16658	1.1386
orf19.1121		CA5080280C	1.22095	1.2747	1.24783	0.975165	1.03935	1.00726
orf19.1121		CA5080290W	0.807707	0.82064	0.814174	0.685393	0.663306	0.67435
orf19.1122		CA5080270W	1.0808	0.970392	1.0256	0.850827	0.872763	0.861795
orf19.1123		CA5080250C	1.14302	1.14667	1.14484	0.938006	0.978214	0.95811
orf19.1123:orf19.1122		CA5080260W	0.937967	1.01174	0.974853	0.852244	0.866964	0.859604
orf19.1124		CA5080230C	0.781314	0.747943	0.764629	1.11721	1.06735	1.09228
orf19.1124		CA5080240W	0.802514	0.655126	0.72882	1.26773	0.908114	1.08792
orf19.1124.2		CA5080220W	0.944422	0.898932	0.921677	1.1507	1.1481	1.1494
orf19.1125		CA2041620W	0.842572	0.781118	0.811845	0.723811	0.660046	0.691929
orf19.1126		CA2041650W	0.97186	0.829166	0.900513	1.33163	1.24211	1.28687
orf19.1128		CA5076640C	0.809881	0.836846	0.823363	0.956244	0.902556	0.9294
orf19.1129		CA3053800C	0.783776	0.702446	0.743111	1.14614	1.06842	1.10728
orf19.113		CA6085410W	1.51502	1.42352	1.46927	1.03785	0.954301	0.996077
orf19.113	CIP1	CA6085400C	0.817918	0.772393	0.795155	1.08094	0.93899	1.00997
orf19.1130		CA1006790C	0.658778	0.699977	0.679377	0.576758	0.537368	0.557063
orf19.1133		CA1006780W	0.852304	0.996147	0.924226	1.12574	1.11728	1.12151
orf19.1133	MSB1	CA1006770C	0.861056	0.789023	0.82504	0.722461	0.83553	0.778995
orf19.1135	CAS1	CA1021670W	0.915432	0.915387	0.915409	1.32083	1.25908	1.28996
orf19.1136		CA1021650C	1.02948	1.05138	1.04043	0.887295	0.952436	0.919865
orf19.1136:orf19.1135		CA1021660W	1.11283	1.21372	1.16328	1.42247	1.34407	1.38327
orf19.1137		CA1021630C	1.12868	0.995843	1.06226	1.0343	1.06787	1.05108
orf19.1137		CA1021640W	0.816064	0.837995	0.827029	0.668172	0.684389	0.676281
orf19.1139		CA1021620W	1.35345	1.2583	1.30587	1.4478	1.47608	1.46194
orf19.1139		CA1021610C	1.04055	0.977312	1.00893	1.04174	0.987481	1.01461
orf19.114		CA6085430W	0.851302	1.15625	1.00378	0.794279	0.897675	0.845977
orf19.114		CA6085420C	0.792293	0.695359	0.743826	1.06086	0.993409	1.02713
orf19.1140		CA1021600W	0.977281	0.76249	0.869885	1.90881	1.72951	1.81916
orf19.1140		CA1021590C		0.613519	0.613519	1.15056	1.04094	1.09575
orf19.1142		CA1021570C	1.08545	0.970641	1.02804	1.6374	1.47921	1.5583
orf19.1142		CA1021580W	0.986246	0.953304	0.969775	0.818572	0.770499	0.794536
orf19.1143		CA1021550C	0.879237	1.18915	1.03419	1.20672	1.14122	1.17397
orf19.1143		CA1021560W	0.91705	0.762174	0.839612	1.16712	1.12335	1.14524
orf19.1144		CA1021540W	0.983604	0.945001	0.964303	0.859889	0.770783	0.815336
orf19.1144		CA1021530C	0.891171	0.881169	0.88617	1.32028	1.29744	1.30886
orf19.1146		CA1021510C	0.914127	0.977076	0.945602	0.915215	0.967495	0.941355
orf19.1146		CA1021520W	0.879053	0.710279	0.794666	1.09821	1.19465	1.14643
orf19.1148		CA1021490C	0.950799	0.845667	0.898233	1.44656	1.10357	1.27507
orf19.1148		CA1021500W	1.02294	0.765301	0.894122	0.885989	0.922231	0.90411
orf19.1149		CA1021480W	1.43272	1.36287	1.39779	1.04355	1.12245	1.083
orf19.1149	MRF1	CA1021470C	0.922578	0.78482	0.853699	0.818271	0.87642	0.847345
orf19.115		CA6085450W	1.23348	1.29167	1.26258	0.759533	0.792144	0.775839
orf19.115		CA6085440C				1.21454	1.19009	1.20232
orf19.1150		CA1021440C	1.29894	1.45845	1.3787	1.25157	1.34961	1.30059
orf19.1150		CA1021460W	0.959579	0.942973	0.951276	0.883829	0.862023	0.872926
orf19.1150.1		CA1021430W	1.36325	1.30861	1.33593	1.07301	1.1248	1.0989
orf19.1150.1		CA1021420C	0.973298	1.04167	1.00748	0.783558	0.743607	0.763582
orf19.1151		CA1021410W	0.915191	1.17883	1.04701	1.31905	1.41984	1.36944
orf19.1152		CA1021390C	1.18572	1.27655	1.23113	0.683732	0.854379	0.769056
orf19.1152		CA1021400W	0.948811	1.34403	1.14642	0.736287	0.70629	0.721288
orf19.1153	GAD1	CA1021380W	1.15388	1.22801	1.19094	0.741516	0.739684	0.7406
orf19.1154		CA1021350C	1.15042	1.03096	1.09069	1.20391	1.10808	1.15599
orf19.1154	EGD1	CA1021360W	1.10989	0.902167	1.00603	0.751844	0.72087	0.736357
orf19.1155		CA1021340W	1.36452	1.64169	1.50311	1.23609	1.20826	1.22217
orf19.1155	DPP2	CA1021330C	1.08582	0.683913	0.884864	0.755611	0.718714	0.737163
orf19.1156	FUS1	CA1021310C	0.965709	0.963838	0.964774	0.895535	0.891628	0.893582
orf19.1156		CA1021320W	0.799994	0.869175	0.834584	0.654015	0.746263	0.700139
orf19.1158		CA1021300W	0.797751	0.813976	0.805863	0.595881	0.584605	0.590243
orf19.1159		CA1021280C	0.958315	0.954731	0.956523	0.836836	0.831806	0.834321
orf19.1159:orf19.1158		CA1021290W	1.06547	1.0818	1.07364	1.2048	1.10269	1.15375
orf19.1160		CA1021260C	1.19751	1.19912	1.19832	1.13743	0.902878	1.02015
orf19.1160		CA1021270W	0.900601	1.01912	0.959858	1.23774	1.20696	1.22235
orf19.1161		CA1021240C	1.39091	1.47561	1.43326	1.2399	1.31618	1.27804
orf19.1161	PLD1	CA1021250W	0.941208	1.0264	0.983806	1.08542	1.01531	1.05036
orf19.1162		CA1021220C	1.42017	1.40021	1.41019	1.40965	1.27538	1.34251
orf19.1162		CA1021230W	1.22752	1.05706	1.14229	1.49853	1.61365	1.55609
orf19.1162.1		CA1021210W	1.03029	1.20064	1.11547	0.838641	0.798045	0.818343
orf19.1163		CA1021190C	0.953398	0.93596	0.944679	1.36814	1.3509	1.35952
orf19.1163:orf19.1162.1		CA1021200W	1.13712	1.1178	1.12746	1.2208	1.34864	1.28472
orf19.1164	GAR1	CA1021180W	0.815401	1.14733	0.981366	0.946486	1.00054	0.973511
orf19.1166	CTA3	CA1021160C	0.890852	0.896058	0.893455	0.877701	0.83379	0.855745
orf19.1166:orf19.1164		CA1021170W	1.45331	1.59623	1.52477	1.73449	1.7959	1.76519
orf19.1167		CA1021150W	1.20246	1.33747	1.26997	0.986724	0.925574	0.956149
orf19.1167		CA1021140C	1.17258	1.1495	1.16104	0.862862	0.83041	0.846636
orf19.1168		CA1021130W	5.03856	6.04581	5.54219	4.62502	5.01789	4.82145
orf19.1168		CA1021120C	1.02934	0.987764	1.00855	0.791474	0.97796	0.884717
orf19.1169		CA1021100C	1.21137	1.0343	1.12283	1.10233	1.00682	1.05458
orf19.1169		CA1021110W	0.969829	1.11776	1.04379	1.03915	1.02155	1.03035
orf19.117		CA6085460C	1.10726	1.22808	1.16767	0.91817	0.889333	0.903751
orf19.117		CA6085470W	1.07131	1.04089	1.0561	0.748903	0.88518	0.817042
orf19.1170		CA1021090W	1.02197	1.27227	1.14712	0.671822	0.724922	0.698372
orf19.1170	ARO7	CA1021080C	0.658863	0.610934	0.634899	0.9843	1.0417	1.013
orf19.1171		CA1021070W	1.14343	1.29385	1.21864	0.677351	0.773612	0.725481
orf19.1171		CA1021060C	0.850497	0.868175	0.859336	0.838654	0.920348	0.879501
orf19.1172	PHO84	CA1021050W	0.961096	1.05098	1.00604	0.943949	1.04782	0.995882
orf19.1173		CA4061550W	0.697142	0.617744	0.657443	0.931951	0.882569	0.90726
orf19.1175		CA6083680W	0.99074	0.866426	0.928583	0.83903	0.743249	0.791139
orf19.1177		CA6083720W	1.10304	0.987227	1.04513	0.96931	0.967641	0.968476
orf19.1178		CA6083700C	0.916212	0.901578	0.908895	0.920218	0.989871	0.955045
orf19.1178:orf19.1177		CA6083710W	1.09049	1.01135	1.05092	1.03509	0.97706	1.00607
orf19.1179		CA6083730C	0.96777	0.846665	0.907218	1.00318	1.13853	1.07086
orf19.1179:orf19.1180		CA6083740W	0.957769	0.90467	0.931219	1.13848	1.14898	1.14373
orf19.118		CA6085480C	1.28161	1.88685	1.58423	0.753687	0.755866	0.754777
orf19.118	FAD2	CA6085490W	1.00704	0.918324	0.962681	0.831879	0.823781	0.82783
orf19.1180		CA6083750W	1.29819	1.31853	1.30836	0.923279	0.899355	0.911317
orf19.1181		CA6083770W	0.795149	0.816095	0.805622	0.852951	0.855333	0.854142
orf19.1181		CA6083760C	0.813548	0.79569	0.804619	1.36082	1.15265	1.25673
orf19.1182		CA6083780C	0.787582	0.915091	0.851336	0.504919	0.795457	0.650188
orf19.1182:orf19.1183		CA6083790W	1.14377	1.15887	1.15132	0.842035	0.979092	0.910564
orf19.1183		CA6083800W	1.00699	0.878055	0.942524	1.29115	1.347	1.31907
orf19.1185		CA6083810C	0.941789	0.992358	0.967073	0.758833	0.759626	0.759229
orf19.1185		CA6083820W	0.954704	0.898425	0.926564	0.786246	0.785022	0.785634
orf19.1186		CA6083840W	0.912892	1.06088	0.986884	0.651872	0.625091	0.638482
orf19.1186		CA6083830C				0.918163	1.05926	0.988711
orf19.1187	CPH2	CA6083860W	0.939676	0.913332	0.926504	1.09517	0.912506	1.00384
orf19.1187		CA6083850C	0.809313	1.01148	0.910396	1.27455	0.821046	1.0478
orf19.1189		CA6083880C	1.24482	1.41311	1.32897	1.50937	1.70849	1.60893
orf19.1189		CA6083890W	0.999816	0.685686	0.842751	1.23649	1.21557	1.22603
orf19.119		CA6085500C	0.919713	0.992461	0.956087	0.460877	0.580258	0.520567
orf19.119		CA6085510W	0.788264	0.837696	0.81298	0.818105	0.805592	0.811849
orf19.1190		CA6083910C	0.925776	1.00653	0.966151	1.39698	1.29438	1.34568
orf19.1190:orf19.1191		CA6083920W	1.87517	1.82253	1.84885	1.18424	1.06912	1.12668
orf19.1191		CA6083930W	0.899865	1.08465	0.992258	0.687754	0.685536	0.686645
orf19.1192		CA6083950W	1.14516	1.03909	1.09212	1.03725	1.01309	1.02517
orf19.1192	DNA2	CA6083940C	1.05036	0.988982	1.01967	0.881071	0.961639	0.921355
orf19.1193		CA6083970W	1.60376	1.69538	1.64957	1.95689	1.69993	1.82841
orf19.1193	GNP1	CA6083960C	1.10034	1.04801	1.07417	1.21307	1.34708	1.28008
orf19.1195		CA6083990W	0.95845	1.0014	0.979926	1.06038	0.989729	1.02506
orf19.1195		CA6083980C	0.88782	0.873122	0.880471	1.20504	1.26924	1.23714
orf19.1196		CA6084000C	1.36371	1.19418	1.27894	1.00892	1.03166	1.02029
orf19.1196		CA6084010W	0.838486	0.841246	0.839866	0.792766	0.891747	0.842256
orf19.1198		CA6084030W	0.961807	0.935451	0.948629	0.788488	1.0321	0.910292
orf19.1198		CA6084020C	0.927987	0.951097	0.939542	0.928109	1.00102	0.964565
orf19.1199		CA6084070W	1.05841	1.10827	1.08334	1.15513	0.99919	1.07716
orf19.1199	NOP5	CA6084040C	0.84778	0.794998	0.821389	0.738426	0.797816	0.768121
orf19.1200		CA6084080C	0.955053	0.924418	0.939735	1.28747	1.14349	1.21548
orf19.1200:orf19.1201		CA6084090W	0.982393	0.876341	0.929367	1.11415	1.12671	1.12043
orf19.1201		CA6084100W	1.06571	1.17911	1.12241	1.04506	1.053	1.04903
orf19.1202		CA6084120W	1.23039	1.51417	1.37228	1.59848	1.29854	1.44851
orf19.1202		CA6084110C	0.664879	0.775386	0.720132	1.02348	0.941501	0.982489
orf19.1203	SRO77	CA6084130C	0.9664	1.004	0.985199	1.06934	0.799984	0.934664
orf19.1203.1		CA6084150W	0.690338	0.7926	0.741469	0.956734	0.889897	0.923316
orf19.1203:orf19.1203.1		CA6084140W	1.14243	0.990077	1.06625	0.889709	0.925442	0.907575
orf19.1204		CA6084180W	0.909227	1.06881	0.989016	0.677069	0.734061	0.705565
orf19.1204		CA6084170C	0.930033	0.989012	0.959523	0.969385	0.990843	0.980114
orf19.1206	FET34	CA6084190C	1.08394	1.03394	1.05894	1.32582	1.29784	1.31183
orf19.1206		CA6084200W	1.01104	0.856067	0.933552	1.08055	1.13691	1.10873
orf19.1207		CA4067770C	0.90549	1.01597	0.960728	0.665799	0.713887	0.689843
orf19.1207		CA4067780W	0.883789	0.816236	0.850013	1.01499	1.01774	1.01637
orf19.1209		CA6090900C	0.899906	0.998058	0.948982	0.230098	0.288949	0.259523
orf19.121		CA6085530W	1.68294	1.76551	1.72422	1.14927	1.13404	1.14166
orf19.121		CA6085520C	0.889414	1.11584	1.00263	1.24374	1.16656	1.20515
orf19.1210		CA6090880C	0.968507	0.925194	0.946851	1.6088	0.955539	1.28217
orf19.1210		CA6090890W	0.676206	0.709813	0.69301	0.790435	0.761138	0.775787
orf19.1212		CA6090860C	1.22316	1.44091	1.33204	1.15358	1.20453	1.17906
orf19.1212		CA6090870W		0.754699	0.754699	0.617026	0.561243	0.589134
orf19.1214		CA6090840C	0.98284	0.974621	0.97873	0.910206	1.05071	0.98046
orf19.1214		CA6090850W	0.698939	0.848898	0.773919	1.0923	1.12308	1.10769
orf19.1215		CA6090830W	1.21152		1.21152	1.24687	1.40627	1.32657
orf19.1215		CA6090820C	0.689449	0.649297	0.669373	1.27834	1.19407	1.23621
orf19.1217		CA6090810W	1.0681	1.13006	1.09908	0.682285	0.731946	0.707116
orf19.1217		CA6090800C	1.05989	1.00331	1.0316	0.905056	1.04593	0.975492
orf19.1219		CA6090790W	0.779258	0.699533	0.739396	1.13711	1.12561	1.13136
orf19.122		CA6085540C	0.990333	1.06889	1.02961	1.03076	0.931137	0.980949
orf19.122	CDC20	CA6085550W	0.745741	0.888679	0.81721	0.996826	0.963791	0.980308
orf19.1220	RVS167	CA6090770C	0.825368	0.759541	0.792454	1.15976	1.04269	1.10122
orf19.1220:orf19.1219		CA6090780W	0.821302	0.936579	0.87894	1.27231	1.12297	1.19764
orf19.1221	ALG2	CA6090760W	1.07753	1.14002	1.10878	0.71875	0.711685	0.715217
orf19.1221		CA6090740C	0.903945	0.895792	0.899869	1.17985	1.17009	1.17497
orf19.1222		CA4070130W	0.749104	0.699286	0.724195	1.54912	1.4056	1.47736
orf19.1223		CA2038680W	1.32688	1.2672	1.29704	0.846778	0.872711	0.859745
orf19.1223		CA2038670C	0.776072	0.770969	0.77352	0.758231	0.743522	0.750876
orf19.1224		CA2038700C	1.07556	1.1431	1.10933	0.931731	0.98007	0.9559
orf19.1224	FRP3	CA2038710W	0.8677	0.853528	0.860614	0.791917	0.80904	0.800479
orf19.1225		CA2038730W	1.1895	1.48227	1.33589	0.836641	0.808667	0.822654
orf19.1225		CA2038720C	0.747137	0.757895	0.752516	0.803988	0.92713	0.865559
orf19.1226		CA1013960W	0.742823	0.703974	0.723398	0.65248	0.701699	0.677089
orf19.1227		CA1013970C	1.71731	1.92675	1.82203	1.08748	1.08915	1.08831
orf19.1227		CA1013980W	0.700253	0.66536	0.682807	0.980603	0.897469	0.939036
orf19.1228		CA1014000W	0.90969	1.02144	0.965565	0.444043	0.448738	0.446391
orf19.1228		CA1013990C	0.972298	0.908633	0.940465	0.829402	1.11486	0.972131
orf19.1229		CA1014010C	1.13956	1.04741	1.09349	1.28383	1.13432	1.20907
orf19.1229		CA1014020W	0.948029	0.959086	0.953557	1.24321	1.01797	1.13059
orf19.123		CA6085560C	1.16598	1.28971	1.22785	0.840309	0.935586	0.887947
orf19.123		CA6085570W	0.707428	0.637944	0.672686	0.903248	1.01596	0.959604
orf19.1232		CA1014040W	0.957692	1.46012	1.20891	1.11454	0.824633	0.969585
orf19.1232	VRG4	CA1014030C	0.792595	0.803851	0.798223	0.728213	0.820271	0.774242
orf19.1233		CA1014060W	1.0456	1.15712	1.10136	1.08634	1.01649	1.05141
orf19.1233	ADE4	CA1014050C	0.730978	0.943836	0.837407	1.88946	1.80924	1.84935
orf19.1234		CA4070530C	0.926994	0.955779	0.941387	0.6868	0.676376	0.681588
orf19.1235		CA4070540C	0.911005		0.911005	0.696014	0.743628	0.719821
orf19.1236		CA4070570W	1.23843	1.38695	1.31269	0.838817	0.925307	0.882062
orf19.1236		CA4070560C	0.792198	0.712847	0.752523	0.952637	1.05934	1.00599
orf19.1237	ARO9	CA4070590C	1.03586	0.98618	1.01102	2.19051	2.18574	2.18813
orf19.1237		CA4070600W	0.817642	0.883196	0.850419	1.10359	1.23773	1.17066
orf19.1238		CA4070620W	1.24175	1.25606	1.24891	1.0935	1.14301	1.11825
orf19.1238	TUB4	CA4070610C	0.958411	0.90997	0.934191	0.829969	0.854405	0.842187
orf19.1239		CA4070650W	1.46684	1.42895	1.44789	0.918667	0.760858	0.839762
orf19.1239		CA4070630C	0.806181	0.786956	0.796568	0.8062	0.789706	0.797953
orf19.124		CA6085580C	1.25412	1.0102	1.13216	1.24897	1.27427	1.26162
orf19.124		CA6085590W	0.929209	1.0089	0.969056	0.877542	0.896278	0.88691
orf19.1240		CA4070660C		1.12136	1.12136	1.0624	1.11896	1.09068
orf19.1240		CA4070670W	0.829381	0.761363	0.795372	1.48945	1.39018	1.43981
orf19.1244		CA4070680C	0.772608	1.01508	0.893842	0.980974	0.942441	0.961708
orf19.1244	GYP2	CA4070690W	0.787452	0.81559	0.801521	1.13688	1.05388	1.09538
orf19.1246		CA4070710W	1.80023	2.02686	1.91355	1.06862	1.1726	1.12061
orf19.1246		CA4070700C	0.844214	0.752493	0.798353	0.950157	0.790909	0.870533
orf19.1247		CA4070720C	0.830344	0.929547	0.879946	1.03917	1.04088	1.04003
orf19.1247:orf19.1248		CA4070730W	0.826451	1.18173	1.00409	1.33327	1.21319	1.27323
orf19.1248		CA4070740W	1.09973	0.906184	1.00296	0.79914	0.900622	0.849881
orf19.1249		CA4070750C	1.08305	1.01387	1.04846	1.04094	1.03245	1.03669
orf19.1249:orf19.1250		CA4070760W	1.15823	1.20566	1.18194	0.814504	0.889761	0.852133
orf19.125		CA6085600W	1.37701	1.29618	1.3366	0.813127	0.930368	0.871748
orf19.1250		CA4070770W	0.905304	0.85741	0.881357	1.57888	1.54842	1.56365
orf19.1251		CA4070790W	1.36906	1.12304	1.24605	0.929665	1.05813	0.993899
orf19.1251		CA4070780C	0.871514	0.819286	0.8454	0.737523	0.763293	0.750408
orf19.1252		CA4070800C	1.03599	0.912705	0.974349	0.803012	0.750739	0.776876
orf19.1252	YME1	CA4070810W	0.811859	0.803292	0.807576	0.776165	0.767172	0.771668
orf19.1253		CA4070830W	1.06103	0.873736	0.967382	1.02042	1.00479	1.01261
orf19.1253		CA4070820C	0.918726		0.918726	0.713488	0.738341	0.725915
orf19.1254		CA4070840C	1.37347	1.44391	1.40869	0.932262	0.904944	0.918603
orf19.1254	SEC23	CA4070850W	0.812718	0.864075	0.838396	1.19795	1.20605	1.202
orf19.1255		CA4070860C	0.983513	1.01215	0.997833	0.776476	1.01878	0.897627
orf19.1257		CA4070870C	2.26257	2.62648	2.44453	1.3635	1.39326	1.37838
orf19.1257		CA4070880W	2.17856	2.21503	2.1968	1.38574	1.25681	1.32127
orf19.1258		CA4070890C	1.14517	1.18944	1.16731	0.609629	0.696226	0.652928
orf19.1258		CA4070900W				0.590091	0.586734	0.588412
orf19.1259		CA4070930W	1.05971	1.34699	1.20335	1.80105	1.33039	1.56572
orf19.1259		CA4070920C	0.835496	0.789099	0.812297	0.910709	0.883698	0.897203
orf19.1260	LEA1	CA4070940C				0.725869	0.805416	0.765643
orf19.1260:orf19.1261		CA4070950W	0.885846	0.851344	0.868595	1.14319	1.06166	1.10242
orf19.1261	CGT1	CA4070960W	0.810689	0.739673	0.775181	0.66319	0.829741	0.746465
orf19.1263	CFL1	CA4070970C	0.918843	0.916717	0.91778	1.03	0.897768	0.963886
orf19.1263		CA4070980W	0.767799	0.871685	0.819742	0.567603	0.68467	0.626137
orf19.1264		CA4071000W	0.907233	0.881726	0.894479	1.26178	1.16893	1.21535
orf19.1264	CFL2	CA4070990C	0.798342	0.787838	0.79309	1.09836	1.03409	1.06623
orf19.1265		CA4071020C	1.09732	1.15504	1.12618	1.28545	1.48784	1.38665
orf19.1265		CA4071030W	0.870875	0.940587	0.905731	0.912244	0.842684	0.877464
orf19.1266		CA4071050W	0.893395	1.02845	0.96092	1.22168	1.23186	1.22677
orf19.1266		CA4071040C	0.922454	0.97174	0.947097	0.928642	0.981771	0.955207
orf19.1267		CA4071060C	1.15384	1.01341	1.08362	1.04329	1.23251	1.1379
orf19.1267		CA4071070W	0.878096	0.737931	0.808014	1.31344	1.04989	1.18167
orf19.1267.1		CA4071080C	1.10908	1.14649	1.12778	0.790516	0.841021	0.815768
orf19.1267.1		CA4071090W	1.15195	1.0318	1.09188	1.08131	0.963532	1.02242
orf19.1268		CA4071110W	3.24694	3.03166	3.1393	2.01143	2.00014	2.00578
orf19.1268		CA4071100C	1.56888	1.71323	1.64106	1.22047	1.18338	1.20193
orf19.1270		CA4071120C	1.10857	1.17229	1.14043	1.00853	0.913438	0.960982
orf19.1270		CA4071130W				1.1271	0.791986	0.959542
orf19.1272		CA4071150W	1.14484	1.27871	1.21178	1.18406	1.26815	1.2261
orf19.1272		CA4071140C	0.761124	0.671325	0.716225	0.890627	0.827972	0.8593
orf19.1273		CA4071160C	1.47083	1.29847	1.38465	0.954869	0.973288	0.964079
orf19.1273		CA4071170W	0.814996	0.806311	0.810653	0.90674	0.824977	0.865858
orf19.1274		CA4071180W	1.4633	1.96384	1.71357	1.32358	1.54481	1.4342
orf19.1275		CA4071190C	0.852692	0.901928	0.87731	0.922618	0.904938	0.913778
orf19.1275	GAT1	CA4071200W	0.848088	0.855636	0.851862	0.904405	0.904663	0.904534
orf19.1276		CA4071210C	0.975476	1.01555	0.995513	1.12327	1.10541	1.11434
orf19.1276		CA4071220W	0.878338	0.805536	0.841937	1.41636	1.16343	1.28989
orf19.1277		CA4071240W	1.18871	0.994817	1.09176	0.999432	0.95923	0.979331
orf19.1277		CA4071230C	0.86624	0.821257	0.843748	0.966399	0.953528	0.959963
orf19.1278	VPS11	CA4071250C	0.762456	0.810347	0.786401	0.697921	0.689582	0.693751
orf19.1279		CA5080990C	1.04195	1.08457	1.06326	0.644917	0.673612	0.659265
orf19.1279	CDS1	CA5081000W	0.720892	0.970261	0.845576	1.1403	1.20742	1.17386
orf19.1280		CA5080980W	1.57074	1.36957	1.47015	0.721493	0.680068	0.70078
orf19.1280	SUI1	CA5080970C	0.932333	0.853369	0.892851	1.24922	1.26102	1.25512
orf19.1281		CA5080960W	1.0402	0.960101	1.00015	0.657222	0.807613	0.732418
orf19.1281		CA5080950C	0.995846	0.851474	0.92366	0.867665	0.850635	0.85915
orf19.1282		CA5080940W	0.855147	0.91109	0.883119	0.793652	0.844847	0.81925
orf19.1282		CA5080930C	0.737484	0.754152	0.745818	0.878822	0.88006	0.879441
orf19.1283		CA5080920W	1.24489	1.16318	1.20403	0.957073	0.895057	0.926065
orf19.1283	MEC1	CA5080910C	0.952541	0.856009	0.904275	0.901317	0.854005	0.877661
orf19.1285		CA5080890C	0.990042	0.819509	0.904775	0.853062	0.841414	0.847238
orf19.1285		CA5080900W	0.929672	0.762539	0.846106	0.810953	0.844279	0.827616
orf19.1286		CA5080880W	2.41868	2.99934	2.70901	1.90853	1.81034	1.85943
orf19.1286		CA5080870C	1.27867	1.38349	1.33108	0.66454	0.684809	0.674675
orf19.1287		CA5080850C	0.936901	1.14984	1.04337	0.59047	0.678038	0.634254
orf19.1287		CA5080860W	0.848316	0.769357	0.808837	0.898883	0.860215	0.879549
orf19.1288		CA3047720W	1.29387	1.32494	1.30941	0.965536	0.924401	0.944968
orf19.1288	FOX2	CA3047710C	0.92619	0.99878	0.962485	1.17562	1.25318	1.2144
orf19.1289		CA3047730C	1.02812	1.04648	1.0373	1.0712	1.07269	1.07194
orf19.1289	SCT1	CA3047750W	0.750899	0.809052	0.779976	0.968695	0.976011	0.972353
orf19.1290		CA4070200C	1.48125	1.40591	1.44358	1.08881	0.988353	1.03858
orf19.1290		CA4070210W	0.773	0.815612	0.794306	1.09428	1.08867	1.09147
orf19.1291	ABZ1	CA4070190W	0.801411	0.821201	0.811306	1.16633	1.17362	1.16997
orf19.1294		CA4070170W	0.697179	0.686813	0.691996	0.953015	0.912059	0.932537
orf19.1295		CA2038620W	1.00701	1.04697	1.02699	1.06694	1.13222	1.09958
orf19.1295	VAS1	CA2038610C	1.13985	0.830846	0.985348	0.725089	0.711761	0.718425
orf19.1296		CA2038630C	0.823465	0.8371	0.830282	1.11796	1.01279	1.06538
orf19.1296:orf19.81		CA2038650W	0.862321	0.955234	0.908778	1.47713	1.48284	1.47998
orf19.1297		CA4067500W	0.814953	0.780554	0.797753	0.711814	0.716641	0.714227
orf19.1297		CA4067490C	0.667109	0.756958	0.712034	1.30055	1.3734	1.33697
orf19.1298		CA4067470C	1.03249	1.14492	1.0887	0.799945	0.805932	0.802938
orf19.1298		CA4067480W	0.86059	1.07049	0.96554	1.34654	1.29813	1.32234
orf19.1299	RPN6	CA4067460W	1.13133	0.867173	0.999252	1.11957	1.02136	1.07046
orf19.130		CA6085610C	1.04281	0.992827	1.01782	0.777523	0.738282	0.757903
orf19.130:orf19.131		CA6085620W	1.20262	1.09499	1.1488	0.970129	1.08887	1.0295
orf19.1300		CA4067440C	0.938815	0.907799	0.923307	0.971857	1.07667	1.02426
orf19.1300:orf19.1299		CA4067450W	0.981493	0.927256	0.954374	1.36847	1.12462	1.24654
orf19.1301		CA4067420C	3.00416	3.33814	3.17115	2.17339	2.13971	2.15655
orf19.1301		CA4067430W	0.998576	0.914766	0.956671	1.66541	1.72749	1.69645
orf19.1302		CA4067400C	0.737998	0.747036	0.742517	0.774923	0.789694	0.782308
orf19.1302		CA4067410W	0.824437	0.659081	0.741759	0.560491	0.548509	0.5545
orf19.1303		CA4067390W	1.01603	0.946018	0.981025	1.11367	1.08566	1.09966
orf19.1303		CA4067380C	0.916909	0.740746	0.828828	0.708261	0.705543	0.706902
orf19.1304		CA4067370W	0.812405	0.827146	0.819775	1.18458	1.11296	1.14877
orf19.1305		CA4067350C	0.893756	0.830296	0.862026	1.3671	1.57293	1.47001
orf19.1305:orf19.1304		CA4067360W	0.974782	0.960896	0.967839	2.22592	1.7818	2.00386
orf19.1306		CA4067330C	1.95853	2.07158	2.01506	0.875232	0.798888	0.83706
orf19.1306		CA4067340W	1.24891	1.3522	1.30056	1.52999	1.71229	1.62114
orf19.1307		CA4067320W	3.17196	3.90175	3.53686	3.44914	2.95628	3.20271
orf19.1307		CA4067310C	0.926486	0.936965	0.931725	0.812693	0.77247	0.792582
orf19.1308		CA4067300W	0.975206	1.15905	1.06713	1.11287	0.940952	1.02691
orf19.1308		CA4067290C	0.901766	0.919114	0.91044	1.07328	1.01388	1.04358
orf19.1309		CA4067280W	1.27753	1.70441	1.49097	1.11937	1.01187	1.06562
orf19.1309		CA4067270C	0.988059	0.924495	0.956277	0.993344	1.04922	1.02128
orf19.131		CA6085630W	0.799	0.895259	0.84713	0.91301	1.03757	0.975291
orf19.131.2		CA6085650W	0.962475	0.938307	0.950391	0.981707	1.11389	1.0478
orf19.131.2		CA6085640C	0.810756	0.833284	0.82202	0.947882	0.910382	0.929132
orf19.1310		CA4067260W	1.13746	1.19183	1.16465	1.31566	1.46236	1.38901
orf19.1310		CA4067250C	0.755335	0.736968	0.746152	0.896274	1.11215	1.00421
orf19.1311		CA4067230C	1.18459	1.1801	1.18234	1.2542	1.31133	1.28276
orf19.1311	SPO75	CA4067240W	1.07451	0.84916	0.961834	1.00997	1.06953	1.03975
orf19.1313	CDR3	CA4067210C	0.93225	0.74272	0.837485	1.05363	1.03311	1.04337
orf19.1313		CA4067220W				1.12606	1.08512	1.10559
orf19.1314		CA4067200W	1.30009	1.35417	1.32713	1.51147	1.71124	1.61136
orf19.1314		CA4067190C	0.906713	0.861696	0.884204	1.10674	1.04303	1.07488
orf19.1317	OSH3	CA4067160C	1.13201	0.825269	0.978639	1.10278	1.07258	1.08768
orf19.1317		CA4067170W	0.815712	0.857807	0.83676	0.846226	0.817457	0.831841
orf19.1318		CA4067140C	1.00993	1.20169	1.10581	1.47381	1.27862	1.37622
orf19.1318		CA4067150W	0.693314	0.701941	0.697628	0.699993	0.754244	0.727119
orf19.132		CA6085670W	0.943848	0.832024	0.887936	0.876808	1.01575	0.94628
orf19.132		CA6085660C	0.687915	0.705294	0.696604	0.85899	0.937185	0.898087
orf19.1321	HWP1	CA4067120W	0.842787	0.800633	0.82171	1.08096	1.1393	1.11013
orf19.1321		CA4067100C	0.8249	0.674159	0.749529	3.25814	3.12582	3.19198
orf19.1323		CA4067080C	0.877278	0.971043	0.92416	0.603061	0.650926	0.626994
orf19.1323		CA4067090W	0.64204	0.616357	0.629198	1.25586	1.11889	1.18737
orf19.1324		CA4067070W	0.960891		0.960891	1.1875	1.04931	1.11841
orf19.1324		CA4067060C	0.986719	0.775142	0.880931	1.37116	0.949064	1.16011
orf19.1325		CA4067050W	1.73093	1.79672	1.76383	0.668022	0.715549	0.691786
orf19.1325	ECM38	CA4067040C	0.729694	0.748014	0.738854	1.01739	0.973567	0.995476
orf19.1326		CA4067020C	0.916692	0.967889	0.94229	1.04126	1.14702	1.09414
orf19.1326		CA4067030W	0.663705	0.645157	0.654431	0.750416	0.752939	0.751678
orf19.1327	HWP1	CA4067130W	1.03521	1.22189	1.12855	0.932071	0.899483	0.915777
orf19.1327		CA4067010W	0.920997	0.851875	0.886436	1.8494	1.60019	1.72479
orf19.1329		CA7098130W	0.777882	0.691037	0.73446	0.904752	1.04256	0.973656
orf19.133		CA6085680C	1.10401	1.02878	1.0664	1.18866	1.17963	1.18415
orf19.133		CA6085690W	1.05447	1.03752	1.04599	1.04123	1.22924	1.13523
orf19.1330		CA7098120C	1.0979	1.0078	1.05285	0.814734	0.870827	0.84278
orf19.1331		CA7098100W	1.24407	1.28486	1.26446	1.00523	1.06229	1.03376
orf19.1331	HSM3	CA7098090C	0.752061	0.751027	0.751544	0.37838	0.507603	0.442992
orf19.1332		CA7098070C	0.9321	0.951172	0.941636	1.31777	1.22834	1.27306
orf19.1332		CA7098080W	0.869016	0.809745	0.83938	1.15474	0.905591	1.03016
orf19.1333		CA7098060W	1.6797	1.39928	1.53949	0.761956	0.871125	0.81654
orf19.1333	SNG3	CA7098050C				1.19023	1.30272	1.24648
orf19.1334		CA7098040W	0.9435	0.86265	0.903075	0.643772	0.656309	0.650041
orf19.1334		CA7098030C	0.757902	0.821149	0.789526	0.928811	0.957008	0.942909
orf19.1335		CA7098020W	1.06339	1.03333	1.04836	1.28641	1.01368	1.15005
orf19.1335		CA7098010C	0.894183	0.926112	0.910147	0.964793	0.921537	0.943165
orf19.1336	PUP3	CA7097990C		1.1323	1.1323	0.914546	0.942482	0.928514
orf19.1336		CA7098000W	1.09059	1.1256	1.1081	1.22129	1.45494	1.33811
orf19.1336.2		CA7097970C	1.39691	1.47631	1.43661	1.99896	2.04618	2.02257
orf19.1336.2		CA7097980W	0.629211	0.578535	0.603873	1.53532	1.1169	1.32611
orf19.1338		CA7097960W	1.15118	1.35003	1.25061	1.81263	1.65881	1.73572
orf19.1338		CA7097950C	0.732143	0.855266	0.793704	0.788252	0.922015	0.855134
orf19.1339		CA7097930C	1.97964	2.38491	2.18228	1.246	1.1288	1.1874
orf19.1339	CPY1	CA7097940W	0.768561	0.726224	0.747392	1.27166	1.28354	1.2776
orf19.134		CA6085710W	0.870177	0.889637	0.879907	1.17718	1.12482	1.151
orf19.134		CA6085700C	0.720016	0.815743	0.76788	0.778472	0.813018	0.795745
orf19.1340		CA7097920W	1.34512	1.35238	1.34875	0.902087	0.905691	0.903889
orf19.1340		CA7097910C	1.13006	1.013	1.07153	1.2403	1.09251	1.1664
orf19.1341		CA7097890C	1.03258	1.00257	1.01758	1.05298	0.938131	0.995554
orf19.1341		CA7097900W	0.934924	0.971542	0.953233	0.816712	0.913826	0.865269
orf19.1342	SHM1	CA7097870C	0.93042	0.925777	0.928098	0.79062	0.801855	0.796238
orf19.1342		CA7097880W				1.43474	1.33031	1.38253
orf19.1343		CA7097850C	1.29166	1.167	1.22933	0.936772	0.929527	0.933149
orf19.1343		CA7097860W	1.24751	1.08626	1.16688	1.15054	1.16768	1.15911
orf19.1344		CA7097830C	1.0491	0.988858	1.01898	0.804663	0.912605	0.858634
orf19.1344		CA7097840W	0.796228	0.669648	0.732938	0.992852	0.917557	0.955205
orf19.1345		CA7097820W	1.37976	1.48781	1.43379	0.739283	0.979149	0.859216
orf19.1345	LIP8	CA7097810C	0.980809	0.901732	0.941271	1.05964	1.0371	1.04837
orf19.1346	RBR3	CA7097790C	0.954571	1.03649	0.995532	0.683704	0.728198	0.705951
orf19.1347	OPT5	CA2041860C	0.715573	0.695261	0.705417	0.69265	0.751513	0.722081
orf19.1348		CA2041850W	1.10705	1.13525	1.12115	0.996729	0.923386	0.960058
orf19.1348		CA2041840C	1.07138	0.939349	1.00536	0.765903	0.899801	0.832852
orf19.1349		CA2041830W	0.877527	0.983883	0.930705	1.20259	1.03869	1.12064
orf19.1349		CA2041820C	0.896339	0.857719	0.877029	1.08178	0.890808	0.986293
orf19.135		CA6085720C	1.01246	1.12428	1.06837	1.30343	1.34645	1.32494
orf19.135		CA6085730W	0.82661	0.785963	0.806287	0.799948	0.860367	0.830158
orf19.1350		CA2041810W	0.810273	1.07194	0.941105	0.779501	0.813601	0.796551
orf19.1350		CA2041800C	0.925386	0.933488	0.929437	0.924971	0.986523	0.955747
orf19.1351		CA2041790W	1.16229	1.19028	1.17628	1.266	1.06698	1.16649
orf19.1351		CA2041780C	0.833627	0.778067	0.805847	1.42983	1.31914	1.37448
orf19.1352		CA2041770W	0.813513	0.917726	0.86562	0.773317	0.728107	0.750712
orf19.1352		CA2041750C	0.761225	0.699846	0.730535	1.00604	0.896275	0.95116
orf19.1353		CA2041740W	1.44144	1.46969	1.45557	0.946572	1.21309	1.07983
orf19.1353		CA2041730C	1.35393	1.46595	1.40994	2.13658	1.52438	1.83048
orf19.1354		CA2041720W	2.69689	2.50085	2.59887	1.44805	1.5907	1.51937
orf19.1354		CA2041710C	1.48605	1.52881	1.50743	2.12092	1.73166	1.92629
orf19.1355		CA2044790W	0.945345	1.05632	1.00083	1.12569	1.26881	1.19725
orf19.1355		CA2044780C	0.923791	1.01689	0.97034	0.882352	0.99426	0.938306
orf19.1356		CA2044760C	1.45718	1.57365	1.51542	0.729428	0.807817	0.768622
orf19.1356		CA2044770W	0.6663	0.658626	0.662463	0.719821	0.814847	0.767334
orf19.1357		CA2044740C	1.13785	0.900216	1.01903	1.00511	1.00842	1.00676
orf19.1357	FCY21	CA2044750W	0.931627	0.880628	0.906128	0.709465	0.705721	0.707593
orf19.1358		CA2044720C	0.942559	1.06816	1.00536	0.784884	0.749944	0.767414
orf19.1358	GCN4	CA2044730W		0.988197	0.988197	1.03751	1.02694	1.03222
orf19.1359		CA2044710W	1.99492	1.98345	1.98919	1.64729	1.59595	1.62162
orf19.1359		CA2044700C	0.927203	0.999935	0.963569	1.06187	1.06758	1.06472
orf19.136		CA6085750W	1.128	1.27765	1.20283	1.36816	1.24373	1.30594
orf19.136		CA6085740C	0.967664	0.896043	0.931853	1.07071	1.16876	1.11974
orf19.1360		CA2044690W	0.935683	1.01613	0.975906	1.1222	1.18955	1.15588
orf19.1360.1		CA2044670C	1.03066	1.01192	1.02129	1.33199	1.29544	1.31372
orf19.1360.1:orf19.1360		CA2044680W	1.079	1.17405	1.12652	1.05123	1.10928	1.08026
orf19.1361		CA2044660W	1.18772	1.23861	1.21316	1.1811	0.929237	1.05517
orf19.1361		CA2044650C	0.827466	0.869323	0.848395	0.803307	0.944146	0.873727
orf19.1362		CA2044630C	0.984449	0.94516	0.964804	1.06521	1.039	1.05211
orf19.1362		CA2044640W	0.842131	0.869645	0.855888	1.22145	0.939575	1.08051
orf19.1363		CA2044620W	1.29342	1.40481	1.34912	1.49416	1.45781	1.47598
orf19.1363		CA2044610C	0.792311	0.750535	0.771423	6.18338	5.61805	5.90072
orf19.1364		CA2044590C	4.42514	3.98786	4.2065	3.46471	2.98116	3.22294
orf19.1364		CA2044600W	0.751736	0.770653	0.761194	0.606239	0.6731	0.639669
orf19.1365		CA2044580W	1.22583	1.33512	1.28047	0.874992	0.929783	0.902388
orf19.1365		CA2044570C	1.01034	0.881207	0.945776	0.787368	0.817493	0.802431
orf19.1366		CA2044560W	0.805985	1.01549	0.91074	0.796792	0.828165	0.812478
orf19.1366		CA2044550C	0.922787	0.702596	0.812691	0.753649	0.725962	0.739805
orf19.1367		CA2044530C	0.989371	1.08301	1.03619	0.952323	0.877135	0.914729
orf19.1367		CA2044540W	0.956579	0.788756	0.872667	1.23745	1.11261	1.17503
orf19.1368		CA2044500C	0.947565	1.33961	1.14359	1.33166	1.04787	1.18977
orf19.1368		CA2044510W	0.699588	0.736764	0.718176	0.79811	0.751732	0.774921
orf19.1369		CA2044490W	3.06806	3.30586	3.18696	2.44843	2.41464	2.43154
orf19.1369		CA2044480C	0.969593	1.00625	0.987923	0.744021	0.727844	0.735932
orf19.137		CA6085760C	1.50725	1.32876	1.41801	0.993749	0.903474	0.948612
orf19.137		CA6085770W	0.894711	0.793297	0.844004	1.20169	0.898814	1.05025
orf19.1370		CA2044470W	2.83655	2.6421	2.73932	2.06221	2.17907	2.12064
orf19.1370		CA2044460C	0.877956	0.930784	0.90437	1.3086	1.0396	1.1741
orf19.1371		CA2044450W	0.795623	0.86767	0.831646	1.21247	1.25174	1.2321
orf19.1372:orf19.1371		CA2044440W	1.02362	0.970086	0.996852	1.05143	0.98217	1.0168
orf19.1373		CA2044420W	1.20156	1.17964	1.1906	1.21242	1.14537	1.1789
orf19.1373		CA2044410C	0.783561	0.83101	0.807285	0.759584	0.699769	0.729677
orf19.1374		CA2044390C	0.891369	0.878585	0.884977	0.84913	0.939003	0.894067
orf19.1374		CA2044400W				0.813742	0.931818	0.87278
orf19.1375		CA2044370C	1.50947	1.72979	1.61963	1.32341	1.4035	1.36346
orf19.1375	LEU42	CA2044380W	0.928092	1.27708	1.10259	1.04116	1.002	1.02158
orf19.1376		CA2044350C	1.18949	1.1665	1.17799	0.908689	0.996081	0.952385
orf19.1376		CA2044360W	0.948133	0.803038	0.875586	0.93701	0.929107	0.933059
orf19.1377		CA2044340W	0.930859	1.1298	1.03033	0.915596	0.924631	0.920114
orf19.1377	IPK2	CA2044330C	1.02162	1.0259	1.02376	0.59104	0.737691	0.664365
orf19.1378	SUP35	CA2044320W	1.23614	1.13643	1.18628	0.952046	0.994036	0.973041
orf19.138	FIG1	CA6085790W	0.937489	0.929256	0.933372	0.839317	0.911828	0.875572
orf19.138		CA6085780C	0.888709	0.809199	0.848954	0.8533	0.812981	0.833141
orf19.1381		CA2044300C	0.681108	0.670543	0.675825	0.873531	0.863396	0.868463
orf19.1381:orf19.1378		CA2044310W	0.937187	1.10795	1.02257	1.41891	1.37141	1.39516
orf19.1382	YEA4	CA2044290W	0.855442	0.952546	0.903994	0.864167	0.829941	0.847054
orf19.1383		CA2044270C	1.21777	0.88568	1.05173	0.70911	0.792815	0.750962
orf19.1383:orf19.1382		CA2044280W	1.27913	1.28616	1.28264	0.90023	1.13307	1.01665
orf19.1384		CA2044260C	0.703855	0.681149	0.692502	0.856641	0.815529	0.836085
orf19.1386		CA2044250W	0.855523	0.991135	0.923329	0.602322	0.757975	0.680148
orf19.1387		CA2044230C	0.816478	0.693765	0.755121	0.982235	0.96587	0.974052
orf19.1387:orf19.1386		CA2044240W	1.44034	1.60511	1.52272	0.789773	0.843465	0.816619
orf19.1388		CA2044210C	0.86505	0.924346	0.894698	1.03356	1.0825	1.05803
orf19.1388		CA2044220W	0.763143	0.780354	0.771749	0.879997	0.864689	0.872343
orf19.1389		CA2044190C	1.03695	1.16569	1.10132	0.990957	1.13645	1.0637
orf19.1389		CA2044200W	1.0202	0.935822	0.978012	5.91285	5.72303	5.81794
orf19.139		CA6085800C	1.11352	1.18529	1.1494	1.04414	1.26557	1.15485
orf19.139		CA6085810W	1.01376	1.02756	1.02066	0.68794	0.757387	0.722663
orf19.1390		CA2044170C	0.968208	1.01718	0.992694	0.942682	0.985606	0.964144
orf19.1390	PMI1	CA2044180W	0.800208	0.71467	0.757439	1.06391	0.787571	0.925742
orf19.1391		CA2044160W	0.949487	0.939058	0.944273	1.39314	1.51215	1.45265
orf19.1391		CA2044150C	0.747725	0.752756	0.75024	1.667	1.15173	1.40936
orf19.1392		CA2044130C	1.11832	0.91373	1.01603	0.812486	0.768798	0.790642
orf19.1392		CA2044140W	0.925433	0.816856	0.871145	1.28684	1.08816	1.1875
orf19.1393		CA2044110C	0.909204	0.951209	0.930207	0.672673	0.755373	0.714023
orf19.1393		CA2044120W	0.692352	0.630927	0.661639	0.961543	0.92025	0.940897
orf19.1394		CA2044090C	0.980268	0.9221	0.951184	0.891307	0.84716	0.869233
orf19.1394		CA2044100W	0.82394	0.801431	0.812685	0.944509	0.940217	0.942363
orf19.1395		CA2044080W	1.27118	1.0394	1.15529	0.939623	1.01637	0.977997
orf19.1395		CA2044070C				1.68025	1.72982	1.70504
orf19.1396		CA2044050C	0.870659	0.881332	0.875995	0.763156	0.888949	0.826052
orf19.1396		CA2044060W	0.785822	0.786019	0.78592	1.11174	1.10681	1.10927
orf19.1397		CA2044040W	0.801799	0.824566	0.813182	0.872744	0.826296	0.84952
orf19.1397		CA2044030C	0.733726	0.663735	0.698731	1.04498	0.949659	0.997317
orf19.1400		CA2044020W	0.953471	0.935774	0.944622	0.86783	0.742243	0.805036
orf19.1400		CA2044010C	0.901744	0.713752	0.807748	1.02758	1.01544	1.02151
orf19.1401		CA2043990C	0.998635	1.01343	1.00603	0.997591	0.958541	0.978066
orf19.1401	EAP1	CA2044000W	0.850801	0.870411	0.860606	1.383	1.35594	1.36947
orf19.1402		CA2043970C	1.28787	1.09093	1.1894	1.09539	1.12836	1.11187
orf19.1402		CA2043980W	0.935281	0.964079	0.94968	0.655258	0.787428	0.721343
orf19.1403		CA2043960W	1.02726	1.30191	1.16459	0.946516	1.00581	0.976161
orf19.1403		CA2043950C	0.923804	0.914481	0.919143	0.809462	0.786153	0.797807
orf19.1404		CA2043930C	1.05168	1.13475	1.09322	1.05737	0.903041	0.980207
orf19.1404		CA2043940W	0.890718	0.802705	0.846711	0.996247	1.09452	1.04538
orf19.1405		CA2043910C	1.13457	1.02125	1.07791	0.908845	0.952587	0.930716
orf19.1405	PHO13	CA2043920W	0.766194	0.829757	0.797976	0.884082	0.765128	0.824605
orf19.1406		CA2043900W	0.911902	0.89545	0.903676	0.892761	0.835358	0.86406
orf19.1409		CA4068450W	1.37871	1.4211	1.3999	1.38383	1.19232	1.28808
orf19.1409	VAC7	CA4068440C	0.734578	0.736513	0.735546	0.852696	0.950893	0.901794
orf19.1411		CA4068420C	1.01967	0.927971	0.973819	0.76388	0.728353	0.746117
orf19.1411		CA4068430W	0.711787	0.692333	0.70206	0.857985	0.771513	0.814749
orf19.1412		CA4068410W	0.829933	0.793901	0.811917	1.49074	1.25567	1.37321
orf19.1413	YFH1	CA4068390C	0.855556	0.816265	0.83591	0.735873	0.860041	0.797957
orf19.1413:orf19.1412		CA4068400W	1.47658	1.66785	1.57222	1.51127	1.54371	1.52749
orf19.1414		CA4068380W	0.986405	0.944856	0.96563	1.05242	1.16254	1.10748
orf19.1414		CA4068370C	0.959622	0.853396	0.906509	0.930325	1.04715	0.988739
orf19.1415		CA4068350C	1.10667	1.19085	1.14876	1.0778	1.00671	1.04226
orf19.1415	FRE10	CA4068360W	1.0001	0.948757	0.974428	1.08268	1.0477	1.06519
orf19.1416	COX11	CA4068340W	0.871557	1.00237	0.936963	0.940589	0.967704	0.954147
orf19.1417		CA4068320C	0.895541	0.931441	0.913491	0.746208	0.745967	0.746087
orf19.1417:orf19.1416		CA4068330W	1.05383	1.06624	1.06004	0.959585	1.00893	0.98426
orf19.1418		CA4068310W	0.819049	0.753312	0.786181	0.669949	0.625354	0.647651
orf19.1420		CA4068290C	0.687348	0.742764	0.715056	0.645055	0.642794	0.643924
orf19.1420:orf19.1418		CA4068300W	0.709076	0.698606	0.703841	0.923298	0.91722	0.920259
orf19.1421		CA4068280W	0.738852	0.736683	0.737767	0.812608	0.74534	0.778974
orf19.1422	FZO1	CA4068260C	0.8315	0.756319	0.79391	0.876601	0.841224	0.858913
orf19.1422:orf19.1421		CA4068270W	1.2126	1.44866	1.33063	1.17726	1.21198	1.19462
orf19.1424		CA4068240C	0.936687	0.785207	0.860947	1.12338	1.14922	1.1363
orf19.1424		CA4068250W	0.744687	0.807901	0.776294	0.814867	0.824902	0.819884
orf19.1426		CA4068230W	0.783321	0.89236	0.83784	0.823504	0.939652	0.881578
orf19.1426		CA4068220C				0.710945	0.654791	0.682868
orf19.1427		CA4068200C	1.0839	1.05951	1.07171	0.953699	1.00378	0.97874
orf19.1427		CA4068210W	0.819637	0.860507	0.840072	0.718416	0.675516	0.696966
orf19.1428		CA4068190W	0.932361	1.07182	1.00209	1.05334	1.04073	1.04703
orf19.1429		CA4068170C	0.902473	0.854184	0.878329	1.47528	1.28945	1.38236
orf19.1429:orf19.1428		CA4068180W	1.12581	1.10307	1.11444	1.02197	0.80777	0.914869
orf19.1430		CA4068150C	0.827655	0.791535	0.809595	1.29695	1.20726	1.25211
orf19.1430		CA4068160W	0.853947	0.729081	0.791514	0.767135	0.85834	0.812738
orf19.1431	DAL52	CA5076670W	0.732497	0.687103	0.7098	0.983415	0.900607	0.942011
orf19.1433		CA2041920C	1.26475	1.38766	1.32621	1.01207	1.19931	1.10569
orf19.1433		CA2041930W	0.715516	0.851617	0.783567	1.04282	0.997663	1.02024
orf19.1434		CA2041900C	0.829111	0.796268	0.812689	1.12355	1.13206	1.1278
orf19.1434		CA2041910W	0.734337	0.796269	0.765303	1.08307	1.22417	1.15362
orf19.1435		CA2041890W	1.14066	1.18546	1.16306	1.28524	1.11038	1.19781
orf19.1438		CA4066650W	1.49857	1.64242	1.5705	1.27617	1.3796	1.32788
orf19.1438		CA4066640C	1.03237	1.05102	1.0417	1.14699	1.05327	1.10013
orf19.1439		CA4066620C	0.906403	0.985272	0.945838	0.585927	0.765622	0.675775
orf19.1439	IPK1	CA4066630W	0.782466	0.703551	0.743009	1.23674	1.2161	1.22642
orf19.144		CA2035120W	0.956289	1.19189	1.07409	1.20685	1.11677	1.16181
orf19.144	SNU114	CA2035110C	0.918027	0.977613	0.94782	0.65737	0.575778	0.616574
orf19.1440		CA4066600C	1.20016	1.29473	1.24745	0.99655	0.967391	0.98197
orf19.1440		CA4066610W	0.736869	0.697716	0.717292	0.73063	0.722632	0.726631
orf19.1441		CA2029090W	1.25177	1.07679	1.16428	1.03211	0.937702	0.984904
orf19.1441		CA2029080C	0.750419	0.812757	0.781588	1.12228	1.10481	1.11355
orf19.1442		CA2029100C	2.99957	2.99929	2.99943	1.16262	1.27216	1.21739
orf19.1442	PLB4.5	CA2029110W	0.960291	1.0145	0.987398	0.917418	0.904875	0.911147
orf19.1444		CA2029120C	1.49174	1.20565	1.3487	0.706968	0.721581	0.714274
orf19.1444		CA2029130W	0.675825	0.695278	0.685552	0.89603	0.923087	0.909559
orf19.1445		CA2029150W	1.1238	1.28887	1.20634	1.08662	1.11684	1.10173
orf19.1445	ESC4	CA2029140C	0.78879	0.702558	0.745674	1.02874	1.01517	1.02196
orf19.1446		CA2029170W	0.804696	0.84141	0.823053	1.09682	1.02169	1.05925
orf19.1446	CLB2	CA2029160C	0.874294	0.74904	0.811667	1.05669	0.939502	0.998098
orf19.1447		CA2029180C	0.849272	0.854849	0.85206	0.863536	0.757218	0.810377
orf19.1447:orf19.1448		CA2029190W	1.44638	1.37801	1.41219	1.54465	1.36568	1.45516
orf19.1448	APT1	CA2029200W	0.785878	0.654512	0.720195	0.572585	0.668818	0.620701
orf19.1449		CA2029230W	1.04443	1.06162	1.05302	0.87983	0.859999	0.869915
orf19.1449		CA2029220C	0.817834	0.896018	0.856926	0.916232	0.918756	0.917494
orf19.145		CA2035140W	0.963873	0.879181	0.921527	1.0301	1.02126	1.02568
orf19.145	RPB4	CA2035130C	0.792602	0.741203	0.766903	0.587295	0.520333	0.553814
orf19.1450		CA2029240C	0.894911	0.902238	0.898575	1.23028	1.15407	1.19218
orf19.1450		CA2029250W	0.910464	0.817004	0.863734	1.16103	1.2024	1.18171
orf19.1451		CA2029260C	1.01373	1.13064	1.07219	1.1482	1.06772	1.10796
orf19.1451	SRB9	CA2029270W	0.90633	0.746752	0.826541	0.956018	1.02684	0.99143
orf19.1453		CA2029280C	0.930956	1.0581	0.994526	1.10805	1.06338	1.08571
orf19.1453	SPT5	CA2029290W	0.821912	0.89933	0.860621	0.861954	0.840568	0.851261
orf19.1456		CA2029320W	0.989994	1.04841	1.0192	0.781652	0.825716	0.803684
orf19.1457		CA2029300C	0.796335	0.841328	0.818832	0.825084	0.863298	0.844191
orf19.1457:orf19.1456		CA2029310W	0.794458	0.739169	0.766814	0.90623	0.918577	0.912403
orf19.1458		CA2029330C	0.930557	0.908395	0.919476	1.08862	1.06509	1.07685
orf19.1458:orf19.1459		CA2029340W	1.21346	1.34922	1.28134	1.01055	1.23509	1.12282
orf19.1459	PPE1	CA2029350W	0.932767	0.878417	0.905592	1.25941	1.27215	1.26578
orf19.1460		CA2029360C	0.942337	0.909045	0.925691	0.756343	0.794771	0.775557
orf19.1460:orf19.1461		CA2029370W	1.03569	1.13163	1.08366	1.1139	1.15223	1.13306
orf19.1461		CA2029380W	1.046	0.859194	0.952597	0.855384	0.815876	0.83563
orf19.1462		CA2029390C	1.28308	1.17206	1.22757	0.639851	0.565284	0.602567
orf19.1462	SMP2	CA2029400W	0.882143	0.92097	0.901557	0.797645	0.721778	0.759712
orf19.1464		CA2029410C	1.01972	0.969298	0.994509	0.874057	0.808951	0.841504
orf19.1464		CA2029420W	0.739796	0.710498	0.725147	1.19721	1.14646	1.17184
orf19.1465		CA2029440W	1.02092	1.0244	1.02266	0.737067	0.722949	0.730008
orf19.1465		CA2029430C	0.816098	1.00081	0.908452	1.10122	1.12006	1.11064
orf19.1466		CA2029450C	1.17961	1.3301	1.25485	1.20962	1.335	1.27231
orf19.1466		CA2029460W				0.926042	0.884382	0.905212
orf19.1467		CA2029470C	1.18739	1.30948	1.24843	1.44383	1.38617	1.415
orf19.1467	COX13	CA2029480W	0.75272	0.754623	0.753672	0.916795	0.886981	0.901888
orf19.1468		CA2029500W	1.13347	1.40132	1.26739	1.44552	1.44955	1.44753
orf19.1468		CA2029490C	0.957248	0.882681	0.919965	1.00315	0.919269	0.96121
orf19.147		CA2035160W	1.0114	1.03842	1.02491	0.93192	0.804427	0.868173
orf19.147		CA2035150C	0.944301	0.983095	0.963698	0.792087	0.85404	0.823064
orf19.1470		CA2029520W	1.1568	1.11486	1.13583	1.71389	1.60404	1.65896
orf19.1470	RPS26A	CA2029510C	0.917562	0.831765	0.874663	1.07387	1.03887	1.05637
orf19.1471		CA2029530C	1.05583	1.10319	1.07951	0.81877	0.98371	0.90124
orf19.1471	COX4	CA2029540W	0.997482	0.978473	0.987977	0.920562	0.848989	0.884776
orf19.1473		CA2029550C	4.9196	4.62785	4.77373	4.11503	4.12877	4.1219
orf19.1473		CA2029560W	1.25893	1.24598	1.25246	0.712831	0.648612	0.680721
orf19.1474		CA2029570C		0.951297	0.951297	1.18076	1.21715	1.19896
orf19.1474	SLA1	CA2029580W	0.851774	0.914898	0.883336	1.19988	0.995188	1.09753
orf19.1476		CA2029600W	1.04178	1.0424	1.04209	1.47488	1.32742	1.40115
orf19.1476		CA2029590C	0.961971	1.01139	0.98668	0.76096	0.776427	0.768694
orf19.1477		CA2029620W	0.960125	1.15338	1.05675	0.656929	0.705994	0.681462
orf19.1477		CA2029610C	0.803863	0.872315	0.838089	1.04184	1.14146	1.09165
orf19.1478		CA2029640W	1.01853	0.798229	0.908382	0.826205	0.813974	0.820089
orf19.1478		CA2029630C	0.820214	0.938915	0.879565	0.854098	0.811229	0.832663
orf19.1479		CA2029650C	0.996169	1.0477	1.02194	0.898754	0.90653	0.902642
orf19.1479		CA2029660W	0.605804	0.529965	0.567884	1.07811	0.976366	1.02724
orf19.1480		CA2029670C	1.48537	1.55738	1.52138	0.966119	1.12096	1.04354
orf19.1480		CA2029690W	1.20668	1.16479	1.18574	1.27232	1.33811	1.30522
orf19.1481		CA2029710W	1.41627	1.57803	1.49715	0.74768	0.747823	0.747751
orf19.1481	HAP42	CA2029700C	0.860489	0.823328	0.841909	0.776516	0.75723	0.766873
orf19.1482		CA2029720C	1.72811	1.5111	1.6196	1.28141	1.30816	1.29478
orf19.1482		CA2029730W	1.1298	1.18451	1.15715	0.991458	1.06208	1.02677
orf19.1483		CA2029740C	1.2139	1.22766	1.22078	1.14901	0.841272	0.99514
orf19.1483:orf19.1484		CA2029750W	1.09516	1.13721	1.11619	0.735008	0.710938	0.722973
orf19.1484		CA2029760W	0.962987	0.993152	0.97807	1.04186	0.953936	0.997898
orf19.1485		CA2029790W	1.12638	1.11659	1.12149	0.820752	0.870746	0.845749
orf19.1485		CA2029780C	1.09213	0.888806	0.990469	0.719557	0.716467	0.718012
orf19.1486		CA2029800C	0.910869	0.911853	0.911361	0.8441	0.88173	0.862915
orf19.1486		CA2029810W	0.757208	0.759644	0.758426	0.677297	0.843524	0.76041
orf19.1488		CA2029830W	4.77438	4.78717	4.78078	2.48601	2.25272	2.36936
orf19.1488		CA2029820C	0.935043	0.975755	0.955399	0.956456	1.03613	0.996296
orf19.149		CA2035170C	1.39983	1.21189	1.30586	1.0601	1.03596	1.04803
orf19.149		CA2035180W	1.13201	1.24429	1.18815	1.27453	1.404	1.33926
orf19.1490		CA2029840C	0.768503	0.668282	0.718392	0.866916	0.969624	0.91827
orf19.1490	MSB2	CA2029850W	0.642972	0.634471	0.638721	0.819647	0.759929	0.789788
orf19.1491		CA2029870C	0.760509	0.698505	0.729507	0.822665	0.72012	0.771393
orf19.1491:orf19.1492		CA2029880W	1.09238	0.96809	1.03024	0.740499	0.773185	0.756842
orf19.1492		CA2029890W	0.615767	0.576521	0.596144	0.576781	0.606544	0.591663
orf19.1493		CA2029910W	1.08647	1.20803	1.14725	1.00263	1.09948	1.05106
orf19.1493	RAD7	CA2029900C	0.784824	0.77862	0.781722	1.05683	0.921819	0.989322
orf19.1494		CA2029920C	0.908118	0.785559	0.846839	0.889985	0.82941	0.859698
orf19.1494	RAD23	CA2029930W	0.806716	0.685311	0.746013	0.724476	0.704886	0.714681
orf19.1495		CA2029940C	0.845792	0.944448	0.89512	0.708057	0.751435	0.729746
orf19.1495		CA2029950W	0.871238	0.804079	0.837658	0.853826	1.08137	0.967598
orf19.1496		CA2029960C	0.951548	0.969128	0.960338	0.706003	0.723074	0.714538
orf19.1496		CA2029970W	1.11872	0.721157	0.919936	0.999212	1.0871	1.04315
orf19.1497		CA2029990W	1.03872	1.13795	1.08834	1.10864	1.10563	1.10714
orf19.1497		CA2029980C	0.723654	0.7523	0.737977	1.13904	1.14627	1.14266
orf19.1499		CA2030000C		1.25758	1.25758	0.892925	1.04812	0.970521
orf19.1499		CA2030010W	0.765364	0.713324	0.739344	0.762838	0.725614	0.744226
orf19.150		CA2035190C	2.04371	2.23874	2.14122	1.0311	0.921609	0.976355
orf19.150		CA2035200W	0.990408	0.967437	0.978923	1.16058	1.08128	1.12093
orf19.1500		CA2030020C	0.892487	0.830631	0.861559	1.29836	1.38043	1.33939
orf19.1500:orf19.1502		CA2030030W	1.1174	1.2011	1.15925	0.796189	0.860992	0.828591
orf19.1502		CA2030040W	0.656931	0.617615	0.637273	1.1238	1.22463	1.17422
orf19.1504		CA2030060W	1.18619	1.52624	1.35622	0.825209	0.846788	0.835999
orf19.1504		CA2030050C	0.758433	0.898672	0.828552	1.13991	1.16049	1.1502
orf19.1505		CA2030080W	1.15202	1.00783	1.07992	0.670185	0.74551	0.707847
orf19.1505		CA2030070C	0.851482	0.828108	0.839795	1.0651	0.950455	1.00778
orf19.1506		CA2030090C	0.916578	1.06309	0.989834	1.0385	1.00741	1.02295
orf19.1506		CA2030100W	0.897425		0.897425	1.03585	0.799467	0.917661
orf19.1507		CA2030110C	0.822498	0.8731	0.847799	0.989839	0.970729	0.980284
orf19.1507		CA2030120W	0.722936	0.731188	0.727062	0.794535	0.768731	0.781633
orf19.1508		CA2030140W	1.52031	1.42425	1.47228	1.32109	1.22088	1.27098
orf19.1508		CA2030130C	1.07031	1.26077	1.16554	1.06899	1.20408	1.13653
orf19.1509		CA2030160W	1.01268	0.952019	0.982347	0.519621	0.534317	0.526969
orf19.1509	ROD1	CA2030150C	0.84805	0.855203	0.851627	0.767164	0.774719	0.770941
orf19.151	TPO5	CA2035210C	0.887875	0.896331	0.892103	0.995542	1.00424	0.99989
orf19.151		CA2035230W	0.824889	0.812705	0.818797	0.66385	0.862797	0.763323
orf19.1510		CA2030170C	1.01456	1.07082	1.04269	0.789115	0.817118	0.803116
orf19.1510		CA2030180W	0.905488	0.946214	0.925851	1.30371	1.36467	1.33419
orf19.1513		CA2030200W	0.950022	0.904205	0.927114	0.708117	0.713197	0.710657
orf19.1513	FAB1	CA2030190C	0.81365	0.821449	0.817549	0.828103	0.757164	0.792633
orf19.1514		CA2030210C	0.871425	1.04974	0.960581	1.18007	1.059	1.11953
orf19.1514		CA2030220W	0.783068	0.789109	0.786089	0.876164	0.848845	0.862504
orf19.1515	CHT4	CA2030230C	0.769903	0.829871	0.799887	1.09436	1.24025	1.1673
orf19.1515:orf19.1516		CA2030240W	1.23193	1.17481	1.20337	0.857765	0.862353	0.860059
orf19.1516		CA2030250W	0.965121	1.07861	1.02186	0.960007	0.943224	0.951615
orf19.1517		CA2030260C	0.782493	0.917643	0.850068	0.505355	0.618148	0.561752
orf19.1517	ARO3	CA2030270W	0.767702	0.773825	0.770763	0.921077	0.984578	0.952827
orf19.1519		CA2030290W	1.16879	1.01976	1.09428	1.07727	1.19851	1.13789
orf19.1519		CA2030280C	1.00311	0.933274	0.968193	1.09534	1.20924	1.15229
orf19.1522		CA2030310W	3.2704	3.75552	3.51296	0.725852	0.831571	0.778711
orf19.1522		CA2030300C				0.964546	1.00269	0.983615
orf19.1523		CA2030330W	1.16618	1.32678	1.24648	0.79188	0.829159	0.81052
orf19.1523		CA2030320C	0.9139	0.848493	0.881196	1.11811	1.16409	1.1411
orf19.1524		CA2030340C	1.3176	1.29526	1.30643	1.71682	1.70217	1.7095
orf19.1524	SPR3	CA2030350W	0.940605	0.939555	0.94008	0.892847	0.89413	0.893488
orf19.1525		CA2030360C	0.870634	0.814792	0.842713	0.956085	0.962013	0.959049
orf19.1525		CA2030370W	0.73616	0.753366	0.744763	1.36845	1.29345	1.33095
orf19.1526		CA2030380C	1.12706	1.04658	1.08682	0.814781	0.808521	0.811651
orf19.1526	SNF2	CA2030390W	0.927969	1.01161	0.969789	1.24586	1.47617	1.36101
orf19.1527		CA2030400C	0.732386	0.710894	0.72164	0.927986	0.998822	0.963404
orf19.1527:orf19.1528		CA2030410W	1.0966	1.05307	1.07483	0.641388	0.707607	0.674498
orf19.1528		CA2030420W	0.678467	0.643582	0.661024	0.678904	0.701602	0.690253
orf19.1529		CA2030430C	0.979769	0.882246	0.931008	1.44377	1.19538	1.31958
orf19.1529		CA2030440W	0.849091	0.997257	0.923174	1.61405	1.5556	1.58483
orf19.153	TPO5	CA2035220C	0.787037	0.764686	0.775862	1.23017	1.03454	1.13236
orf19.1530		CA2030450C	1.02708	1.10516	1.06612	0.578493	0.636976	0.607734
orf19.1530		CA2030460W	0.721778	0.810368	0.766073	0.923578	1.0049	0.964238
orf19.1531		CA2030470C	0.895643	0.850966	0.873304	0.976158	0.889685	0.932921
orf19.1531		CA2030480W	0.745264	0.787034	0.766149	0.307522	0.338211	0.322867
orf19.1532		CA2030490C	0.828842	0.869942	0.849392	0.443802	0.743699	0.59375
orf19.1532		CA2030500W	0.865358	0.825542	0.84545	1.00247	0.779333	0.890903
orf19.1533		CA2030510C	0.856854	0.808767	0.832811	1.00303	1.01545	1.00924
orf19.1533		CA2030520W	0.771608	0.701082	0.736345	0.986325	1.1208	1.05356
orf19.1534		CA2030530C	1.08528	1.19018	1.13773	0.712342	0.763056	0.737699
orf19.1534		CA2030540W	0.768704	0.77903	0.773867	1.0029	0.989251	0.996074
orf19.1535		CA2030550C	0.736587	0.669652	0.703119	0.956306	1.022	0.989154
orf19.1535		CA2030560W				0.799463	0.732154	0.765809
orf19.1536		CA2030570C	0.93114	1.0193	0.97522	1.18548	1.25356	1.21952
orf19.1536		CA2030580W	0.736693	0.736546	0.736619	0.698821	0.715282	0.707051
orf19.1538		CA2030600W	0.871323	0.884259	0.877791	1.00293	0.939122	0.971024
orf19.1538	TLG2	CA2030590C	0.792593	0.724572	0.758583	0.444267	0.518014	0.481141
orf19.1539		CA2030630W	0.755364	0.76767	0.761517	1.01671	0.936095	0.976402
orf19.1539		CA2030620C	0.585215	0.673379	0.629297	0.717035	0.637086	0.677061
orf19.154		CA2035250W	0.769115	0.868188	0.818651	0.555887	0.744958	0.650423
orf19.154		CA2035240C	0.730772	0.763482	0.747127	1.0754	1.13415	1.10478
orf19.1541		CA2030650W	1.32255	1.39034	1.35644	0.939638	1.07377	1.00671
orf19.1541		CA2030640C	0.917423	0.97396	0.945692	1.05233	1.03648	1.04441
orf19.1542		CA2030670W	1.93014	1.78051	1.85533	0.869117	0.915399	0.892258
orf19.1542	HEX3	CA2030660C	0.856853	0.862081	0.859467	1.07486	0.997698	1.03628
orf19.1543		CA2030690W	1.45236	1.35094	1.40165	0.838595	0.779869	0.809232
orf19.1543	OPI1	CA2030680C	1.16675	1.03425	1.1005	0.952262	0.948714	0.950488
orf19.1544		CA2030720C	1.16847	1.32437	1.24642	1.0826	1.01816	1.05038
orf19.1544		CA2030730W	0.811616	0.81652	0.814068	0.810856	0.814108	0.812482
orf19.1545		CA2030740C	0.825948	0.929434	0.877691	1.00693	0.96495	0.98594
orf19.1545:orf19.1546		CA2030760W	0.984168	1.38667	1.18542	1.15456	1.07941	1.11699
orf19.1546		CA2030770W	0.922671	0.834537	0.878604	0.799358	0.845169	0.822263
orf19.1547		CA2030780C	0.76001	0.834231	0.797121	1.0912	0.992393	1.0418
orf19.1547:orf19.1548		CA2030790W	1.08702	1.10924	1.09813	1.19033	1.05046	1.12039
orf19.1548		CA2030800W	1.067	1.14324	1.10512	1.02027	0.965314	0.992791
orf19.1549		CA2030810C	1.47645	1.72235	1.5994	1.69953	1.18857	1.44405
orf19.1549		CA2030820W	0.897842	1.01344	0.955643	0.977393	1.07262	1.02501
orf19.155		CA2035270W	0.925801	0.908123	0.916962	1.11724	0.993189	1.05521
orf19.155	URE2	CA2035260C	0.776792	0.774987	0.775889	0.802387	0.783459	0.792923
orf19.1551		CA2030860W	0.854063	1.05492	0.954493	1.44007	0.893569	1.16682
orf19.1552		CA2030840C	1.00695	0.895282	0.951114	0.926379	0.933835	0.930107
orf19.1552:orf19.1551		CA2030850W	1.03942	1.03096	1.03519	1.13825	1.20552	1.17188
orf19.1553		CA2030880W	0.990052	1.15002	1.07004	1.10901	0.969712	1.03936
orf19.1553	ENT3	CA2030870C	0.897298	0.842469	0.869883	0.863297	0.801845	0.832571
orf19.1555	SAC3	CA2030890C	1.01836	0.97129	0.994825	0.909204	0.875855	0.89253
orf19.1555		CA2030900W	0.860992	0.954291	0.907642	1.242	1.06737	1.15468
orf19.1557		CA2030920W	1.10173	1.18512	1.14343	1.07649	1.06823	1.07236
orf19.1557		CA2030910C	0.696622	0.723278	0.70995	0.654628	0.73033	0.692479
orf19.1559	HOM2	CA2030930C	0.981665	0.98137	0.981517	2.05931	2.29562	2.17747
orf19.1559:orf19.1560		CA2030940W	0.934283	1.11036	1.02232	1.05127	1.08849	1.06988
orf19.156		CA2035290W	0.876796	0.970208	0.923502	0.761665	0.754354	0.758009
orf19.156	FGR51	CA2035280C	0.743373	0.788602	0.765987	0.937014	0.899425	0.918219
orf19.1560	POB3	CA2030950W	1.0099	0.912285	0.961094	0.880666	0.861276	0.870971
orf19.1562		CA2030960C	1.19072	1.33662	1.26367	0.980875	0.991027	0.985951
orf19.1562		CA2030970W	0.916621	0.968966	0.942794	1.06374	0.95348	1.00861
orf19.1563		CA2030980C	1.37047	1.51086	1.44067	0.758391	0.693636	0.726014
orf19.1563	ECM3	CA2030990W	1.03051	1.10369	1.0671	1.53093	1.38267	1.4568
orf19.1564		CA2031000C	1.16052	1.15589	1.1582	0.856853	1.04463	0.950741
orf19.1564		CA2031010W	1.04116	1.05348	1.04732	1.23257	1.12993	1.18125
orf19.1565		CA2031020C	1.13341	1.02158	1.0775	1.11849	1.23664	1.17757
orf19.1565:orf19.1566		CA2031040W	0.8441	0.921313	0.882706	1.00417	1.16093	1.08255
orf19.1566		CA2031050W				0.880034	0.924099	0.902067
orf19.1567		CA2031060C	1.16664	1.1412	1.15392	0.974694	0.981979	0.978336
orf19.1567		CA2031070W	0.672346	0.650859	0.661603	0.583028	0.635444	0.609236
orf19.1569		CA2031080C	0.787797	0.795256	0.791526	1.00702	1.09214	1.04958
orf19.1570		CA2031090C	1.42126	1.62952	1.52539	1.19168	1.14906	1.17037
orf19.1570	ERG7	CA2031100W	0.947052	1.03492	0.990986	0.875696	0.783593	0.829645
orf19.1571		CA2031110C	0.912736	1.03609	0.974415	1.14036	1.15239	1.14637
orf19.1571		CA2031120W	0.919906	0.903556	0.911731	0.74612	0.771099	0.75861
orf19.1573		CA2031130C	1.04737	1.19368	1.12052	0.955507	0.962389	0.958948
orf19.1573:orf19.1574		CA2031140W	0.941655	1.04588	0.993768	1.00378	0.993598	0.998691
orf19.1574		CA2031150W	0.89084	0.872494	0.881667	1.11635	1.10025	1.1083
orf19.1575	PRS1	CA2031170W	0.940753	1.00215	0.971453	1.00772	0.952505	0.980113
orf19.1575		CA2031160C	1.11468	0.804707	0.959693	0.902853	0.874769	0.888811
orf19.1576		CA2031180C	1.04114	1.02063	1.03088	0.713832	0.731091	0.722462
orf19.1576		CA2031190W	0.800303	0.792763	0.796533	0.840726	1.25311	1.04692
orf19.1577		CA2031200C	1.08544	0.718972	0.902207	1.02354	0.960276	0.991908
orf19.1577		CA2031210W	0.8759	0.865887	0.870894	0.76489	0.931287	0.848089
orf19.1578		CA2031230W	0.88064	0.700904	0.790772	0.784617	0.783742	0.784179
orf19.1578		CA2031220C	0.724643	0.76394	0.744291	0.753155	0.856316	0.804736
orf19.158		CA3048330W	1.07191	0.994854	1.03338	0.996767	1.09284	1.0448
orf19.158		CA3048320C	0.742402	0.724982	0.733692	0.867087	0.902477	0.884782
orf19.1580		CA2031250W	0.981126	1.19064	1.08588	0.987923	1.05425	1.02109
orf19.1580		CA2031240C	0.931736	1.07604	1.00389	1.16057	0.930962	1.04576
orf19.1581		CA2031260C	1.19641	1.1388	1.16761	0.86862	1.0582	0.963411
orf19.1581		CA2031270W	0.941736	0.948491	0.945114	1.44057	1.25781	1.34919
orf19.1582		CA2031280C	1.31423	1.43763	1.37593	0.963197	0.954099	0.958648
orf19.1582		CA2031290W	1.39462	1.32087	1.35774	1.06982	1.03718	1.0535
orf19.1584		CA2031300C	3.10609	3.13067	3.11838	2.16773	2.18458	2.17616
orf19.1584		CA2031310W	1.06601	0.940661	1.00333	1.18944	1.30445	1.24695
orf19.1585		CA2031320C	0.992232	1.01439	1.00331	1.26294	1.35835	1.31064
orf19.1585	ZRT2	CA2031330W	0.988928	0.91685	0.952889	0.612732	0.667981	0.640357
orf19.1586		CA2031340W	0.844075	0.849599	0.846837	0.999988	0.99417	0.997079
orf19.1587		CA2031360W	1.74791	1.78073	1.76432	1.23879	1.02148	1.13014
orf19.1587	HGT20	CA2031350C	0.999923	1.03187	1.0159	1.25362	1.2594	1.25651
orf19.1588		CA2031370C	0.95614	1.02807	0.992104	1.05634	0.952235	1.00429
orf19.1588		CA2031380W	0.807404	0.72212	0.764762	0.788532	0.767799	0.778166
orf19.1589		CA2031390C	0.873143	0.883557	0.87835	1.01534	0.931936	0.97364
orf19.1589		CA2031400W	0.891212	0.766979	0.829096	0.973075	0.869097	0.921086
orf19.1590		CA2034480C	1.02894	1.02095	1.02495	1.27188	1.30069	1.28629
orf19.1590		CA2034490W	0.980222	1.03945	1.00984	1.13639	1.27139	1.20389
orf19.1591		CA2034460C	1.0982	1.20574	1.15197	1.444	1.45943	1.45171
orf19.1591	ERG10	CA2034470W	0.915696	0.835122	0.875409	1.40544	1.38931	1.39737
orf19.1592		CA2034450W	1.56487	1.44691	1.50589	1.11591	1.29519	1.20555
orf19.1592		CA2034440C	0.788234	0.783946	0.78609	0.911309	0.822125	0.866717
orf19.1593	RIM11	CA2034430W	1.07851	0.924887	1.0017	0.815821	0.80082	0.80832
orf19.1594		CA2034400W	1.00893	1.19193	1.10043	1.00289	1.00238	1.00264
orf19.1595		CA4067700C	0.699091	0.958007	0.828549	0.83918	0.775127	0.807153
orf19.1595		CA4067710W	0.550527	0.480285	0.515406	0.644499	0.709934	0.677217
orf19.1596		CA4067680C	1.04317	1.05636	1.04976	0.664705	0.774607	0.719656
orf19.1597		CA2043750C	1.06321	1.10986	1.08654	1.1037	1.1276	1.11565
orf19.1597	ABG1	CA2043760W	0.745075	0.791373	0.768224	1.40783	1.23797	1.3229
orf19.1598		CA2043790W	1.21003	1.07909	1.14456	1.10751	1.05489	1.0812
orf19.1598	ERG24	CA2043770C	0.818171	0.917699	0.867935	0.906862	0.926822	0.916842
orf19.1599		CA2043800C	1.05823	1.03339	1.04581	1.28532	1.5114	1.39836
orf19.1599		CA2043810W		0.854319	0.854319	0.842071	0.859928	0.851
orf19.1600		CA2043830W	0.840498	0.963491	0.901995	0.949624	0.868604	0.909114
orf19.1600		CA2043820C	0.830726	0.822169	0.826447	1.29868	1.22695	1.26282
orf19.1601		CA2043840C	1.25047	1.30794	1.27921	0.639032	0.748947	0.69399
orf19.1601	RPL3	CA2043850W	0.771186	0.645183	0.708184	1.07208	1.12758	1.09983
orf19.1604		CA2043860C	0.829111	0.824014	0.826563	1.52404	1.17731	1.35067
orf19.1604		CA2043870W	0.686179	0.707415	0.696797	1.10071	0.949811	1.02526
orf19.1605		CA2043880C	0.92976	1.16955	1.04965	2.34378	2.06632	2.20505
orf19.1605:orf19.1406		CA2043890W	1.11005	1.2906	1.20032	0.972584	1.20627	1.08942
orf19.1606		CA3050670C	1.42769		1.42769	1.4313	1.71162	1.57146
orf19.1606		CA3050680W	0.902537	0.956289	0.929413	0.906291	0.948791	0.927541
orf19.1607	ALR1	CA3050650C	0.951895	0.940212	0.946053	0.932321	0.894074	0.913197
orf19.1607		CA3050660W	1.04182	0.820602	0.93121	0.785883	0.878661	0.832272
orf19.1608		CA3050620C	0.994733	1.12624	1.06049	0.768159	0.808874	0.788517
orf19.1608		CA3050630W	0.828576	0.968548	0.898562	0.803132	0.916812	0.859972
orf19.1609		CA3050600C	0.956044	0.905385	0.930715	0.924107	0.885295	0.904701
orf19.1609		CA3050610W	0.83122	0.825627	0.828423	0.786205	0.692761	0.739483
orf19.1610		CA3050580C	1.20715	1.54966	1.3784	2.19551	1.98316	2.08933
orf19.1610		CA3050590W	0.778879	0.805661	0.79227	1.09788	0.989688	1.04379
orf19.1611		CA3050570W	1.36753	1.36293	1.36523	0.962565	1.03447	0.998518
orf19.1611		CA3050560C	0.920454	1.15407	1.03726	0.661352	0.730496	0.695924
orf19.1613		CA3050540C	1.4753	1.55067	1.51298	1.14991	1.125	1.13746
orf19.1613	ILV2	CA3050550W	0.7951	0.535752	0.665426	0.817891	0.824881	0.821386
orf19.1614		CA3050520C	1.24474	1.06449	1.15462	0.714397	0.830391	0.772394
orf19.1614	MEP1	CA3050530W	1.04875	0.83559	0.942168	0.969323	0.933625	0.951474
orf19.1616	FGR23	CA3050510W	0.994549	0.984792	0.98967	1.0124	0.968798	0.9906
orf19.1616		CA3050500C	0.937907	0.971032	0.95447	1.30433	1.17558	1.23996
orf19.1617		CA3050480C	1.32879	1.36624	1.34751	1.03428	0.8991	0.966689
orf19.1617		CA3050490W	0.711038	0.691209	0.701123	0.562886	0.636038	0.599462
orf19.1618		CA3050470W	1.57332	1.53782	1.55557	0.768645	1.02925	0.898948
orf19.1618	GFA1	CA3050460C	0.915659	0.924096	0.919877	0.968816	1.12411	1.04647
orf19.1619		CA3050450W	0.990182		0.990182	0.826347	0.851392	0.83887
orf19.1619		CA3050440C	0.979497	0.961276	0.970386	0.642153	0.822627	0.73239
orf19.1620		CA3050430W	1.015	0.984651	0.999824	0.998253	0.939061	0.968657
orf19.1620		CA3050420C	0.733307	0.742717	0.738012	0.75405	0.684375	0.719212
orf19.1621		CA3050410W	1.15841	0.936731	1.04757	0.910557	1.0522	0.981381
orf19.1621	GPA2	CA3050400C	0.728916	0.793334	0.761125	1.00712	0.885669	0.946396
orf19.1622		CA3050390W	1.03368	1.00258	1.01813	0.902059	0.864899	0.883479
orf19.1622		CA3050380C	0.916709	0.888703	0.902706	0.922243	0.934062	0.928153
orf19.1623		CA3050360C	1.41136	1.58163	1.49649	1.17626	1.07188	1.12407
orf19.1623	CAP1	CA3050370W	1.03621	0.979059	1.00763	0.89093	0.90455	0.89774
orf19.1624		CA3050350W	1.27485	1.40691	1.34088	1.3044	1.29162	1.29801
orf19.1624		CA3050340C	1.14964	1.2616	1.20562	0.852947	0.830932	0.841939
orf19.1625		CA3050330W	5.45595	6.37601	5.91598	6.15929	5.65531	5.9073
orf19.1625		CA3050320C	1.33056	1.42993	1.38025	0.925977	0.860375	0.893176
orf19.1626		CA3050310W	1.10335	1.10705	1.1052	0.966362	1.08835	1.02736
orf19.1626		CA3050300C	0.944422	0.963566	0.953994	0.852439	0.923951	0.888195
orf19.1628		CA3050280W	1.36254	1.2032	1.28287	1.11467	1.1959	1.15528
orf19.1628	LAP41	CA3050270C	0.768637	0.859716	0.814176	0.797258	0.747982	0.77262
orf19.163		CAR104260C	1.05617	1.17844	1.11731	1.80573	1.5019	1.65382
orf19.163		CAR104270W	1.04861	1.14282	1.09572	0.734489	0.826357	0.780423
orf19.1630		CA3050260W	0.928048	0.948608	0.938328	0.97348	0.870536	0.922008
orf19.1630		CA3050250C	0.78813	0.885795	0.836963	1.06554	1.0315	1.04852
orf19.1631		CA3050240W	1.54745	1.43434	1.4909	0.973431	0.962143	0.967787
orf19.1631	ERG6	CA3050230C	0.973521	1.01125	0.992385	1.1394	0.976825	1.05811
orf19.1632		CA3050220W	1.35143	1.42063	1.38603	1.27811	1.29982	1.28896
orf19.1632		CA3050210C	0.867627	0.911505	0.889566	0.457847	0.521157	0.489502
orf19.1633		CA3050190C	1.11432	0.825352	0.969834	0.887863	0.812524	0.850194
orf19.1633		CA3050200W	0.880159	0.95912	0.919639	0.612563	0.690117	0.65134
orf19.1634		CA3050170C	0.961473	1.0248	0.993135	1.42469	1.33867	1.38168
orf19.1634		CA3050180W	0.697315	0.662073	0.679694	0.67826	0.644361	0.66131
orf19.1635		CA3050150C	1.07583	1.07596	1.07589	1.01646	1.09728	1.05687
orf19.1635	RPL12	CA3050160W	0.79564	0.832921	0.814281	0.806137	0.847001	0.826569
orf19.1636	STE50	CA3050140W	0.886525	0.976314	0.93142	0.950963	1.06593	1.00845
orf19.1637		CA3050120W	1.05397	1.13241	1.09319	1.1124	1.21221	1.16231
orf19.1637		CA3050110C	0.893746	0.889949	0.891848	0.964597	0.930058	0.947327
orf19.1638		CA3050090C	0.964717	0.955619	0.960168	1.1427	1.18289	1.16279
orf19.1638		CA3050100W	0.625973	0.633071	0.629522	0.850969	0.758274	0.804622
orf19.1639		CA3050070C	0.880836	0.890962	0.885899	0.96056	1.03702	0.998791
orf19.1639		CA3050080W	0.831143	0.757811	0.794477	0.872777	0.809231	0.841004
orf19.164		CAR104240C	1.19797	1.05477	1.12637	0.993264	1.06269	1.02798
orf19.1641		CA3050050C	0.895269	1.07696	0.986116	1.40437	1.43072	1.41754
orf19.1641		CA3050060W	0.834887	0.878511	0.856699	0.86814	0.912002	0.890071
orf19.1642		CA3050040W	1.48033	1.44091	1.46062	1.67896	1.4108	1.54488
orf19.1642		CA3050030C				1.16103	0.951574	1.0563
orf19.1643		CA3050010C	0.982253	1.02136	1.00181	1.01154	1.03602	1.02378
orf19.1643		CA3050020W	0.752239	0.764746	0.758493	1.01375	0.972754	0.993251
orf19.1646		CA3049990C	2.00099	1.94695	1.97397	1.17237	1.15586	1.16411
orf19.1646		CA3050000W	0.883267	0.838675	0.860971	0.98505	0.960344	0.972697
orf19.1647		CA3049980W	1.23609	1.38005	1.30807	0.790693	0.815095	0.802894
orf19.1647		CA3049970C	0.827121	0.976193	0.901657	1.576	1.29512	1.43556
orf19.1648		CA3049960W	0.985348	1.0335	1.00942	1.2151	1.20077	1.20794
orf19.1648		CA3049950C	1.03216	0.869819	0.95099	0.650482	0.697451	0.673966
orf19.1649		CA3049940W	0.738262	0.758508	0.748385	1.03333	1.01558	1.02445
orf19.1650		CA3049920C	0.918995	0.933507	0.926251	0.753642	0.847371	0.800507
orf19.1650:orf19.1649		CA3049930W	1.03915	1.21462	1.12688	1.0018	1.15536	1.07858
orf19.1651		CA3049910W	1.06944	1.01696	1.0432	0.525832	0.60786	0.566846
orf19.1651		CA3049900C	0.765669	0.736313	0.750991	1.04074	1.06767	1.05421
orf19.1652		CA3049890W	1.01009	0.816502	0.913298	0.801469	0.766246	0.783857
orf19.1652	POX1-3	CA3049880C	0.864617	0.931342	0.89798	0.922484	0.924644	0.923564
orf19.1653		CA3049870W	1.1959	1.22292	1.20941	1.055	0.961138	1.00807
orf19.1653		CA3049860C	1.03734	1.05752	1.04743	1.33648	1.15498	1.24573
orf19.1654		CA3049850W	1.02554	1.08979	1.05767	1.19767	1.29372	1.24569
orf19.1654		CA3049830C	0.871878	0.931407	0.901643	1.13003	1.18728	1.15865
orf19.1655	PXP2	CA3049820W	1.23983	1.11642	1.17812	0.852144	0.819126	0.835635
orf19.1655		CA3049810C	0.868032	0.864562	0.866297	1.21449	1.20313	1.20881
orf19.1655.3		CA3049790C	0.999426	1.26013	1.12978	1.0479	1.08243	1.06517
orf19.1655.3		CA3049800W	1.07435	1.01522	1.04478	0.891636	0.834682	0.863159
orf19.1656		CA3049780W	0.990661	1.0513	1.02098	1.14892	0.707649	0.928287
orf19.1656		CA3049770C	0.768509	0.789454	0.778982	0.865796	0.768361	0.817079
orf19.1658		CA3049750C	0.790261	0.819859	0.80506	0.860082	0.846114	0.853098
orf19.1658		CA3049760W				1.33604	1.21999	1.27801
orf19.1659		CA3049720C	1.17983	1.22727	1.20355	1.17163	1.2756	1.22362
orf19.1659	ALG8	CA3049730W	0.859943	0.801472	0.830707	1.07806	0.986098	1.03208
orf19.166		CAR104230W	1.33547	1.30906	1.32227	0.990778	0.8644	0.927589
orf19.166		CAR104220C	0.842638	0.721328	0.781983	0.956959	1.00532	0.981142
orf19.1661		CA3049700C	0.849741	0.77826	0.814	0.603072	0.639878	0.621475
orf19.1661		CA3049710W	0.943417	0.622079	0.782748	1.2033	1.34269	1.273
orf19.1662		CA3049680C	0.91184	1.02033	0.966086	0.822216	0.705354	0.763785
orf19.1662		CA3049690W	0.800829	0.822079	0.811454	1.0381	0.919304	0.978703
orf19.1663		CA3049670W	1.38973	1.4619	1.42582	1.10793	1.11559	1.11176
orf19.1663	MNT2	CA3049660C		0.930029	0.930029	1.25721	1.13251	1.19486
orf19.1664		CA3049640C	1.22852	1.0549	1.14171	1.43808	1.38756	1.41282
orf19.1664		CA3049650W	0.825098	0.78974	0.807419	0.976891	0.941813	0.959352
orf19.1665		CA3049630W	1.05572	1.06999	1.06286	0.787979	1.176	0.98199
orf19.1665	MNT1	CA3049620C	0.890368	0.911808	0.901088	1.1096	1.03923	1.07442
orf19.1666		CA3049600C	0.86434	1.02805	0.946196	1.25941	1.06533	1.16237
orf19.1666		CA3049610W	0.853335	0.772996	0.813166	0.814792	0.762973	0.788883
orf19.1667		CA3049590W	1.01658	1.23829	1.12744	0.788051	0.754157	0.771104
orf19.1667		CA3049580C	0.994545	0.870321	0.932433	1.06722	1.06522	1.06622
orf19.1667.1		CA3049570W	1.06574	0.984926	1.02533	0.862584	0.965167	0.913876
orf19.1667.1		CA3049560C	0.815132	0.840288	0.82771	1.01699	1.09898	1.05798
orf19.1668		CA3049550W	0.939349	1.00151	0.970427	0.926573	0.928227	0.9274
orf19.1668		CA3049540C	0.835231	0.829001	0.832116	0.863907	0.729525	0.796716
orf19.1669		CA3049520C	1.01807	1.13621	1.07714	0.673535	0.636057	0.654796
orf19.1669	AFG3	CA3049530W	0.736707	0.765138	0.750923	1.26069	1.23196	1.24632
orf19.1670		CA3049510W	1.10268	1.21916	1.16092	0.977765	0.899613	0.938689
orf19.1670	BRO1	CA3049500C	0.963013	0.855652	0.909333	0.898222	0.887943	0.893082
orf19.1671	UTR2	CA3049480C	0.946637	0.870741	0.908689	0.801422	0.816163	0.808793
orf19.1671		CA3049490W	0.669964	0.690635	0.680299	1.362	1.47037	1.41619
orf19.1672		CA3049470W	1.12443	1.17086	1.14765	0.727463	0.77267	0.750067
orf19.1672		CA3049460C	0.868303	0.781008	0.824656	1.0864	0.982529	1.03446
orf19.1673		CA3049450W	1.18672	1.37983	1.28328	1.31425	1.3585	1.33637
orf19.1673	PPT1	CA3049440C	0.707482	0.730163	0.718822	0.659916	0.828445	0.744181
orf19.1674		CA3049420C	0.940593	1.08961	1.0151	1.06069	1.13214	1.09641
orf19.1674		CA3049430W	0.8351	0.774674	0.804887	1.19446	1.25021	1.22234
orf19.1675		CA3049400C	2.09955	1.87112	1.98533	1.48871	1.30885	1.39878
orf19.1675		CA3049410W	0.842452	0.919492	0.880972	1.03184	0.912181	0.972009
orf19.1676		CA3049380C	0.942088	1.02002	0.981053	0.619562	0.635931	0.627747
orf19.1676		CA3049390W	0.924756	0.883616	0.904186	1.03435	0.945457	0.989906
orf19.1677		CA3049360C	0.865579	0.882755	0.874167	1.04842	1.08408	1.06625
orf19.1677		CA3049370W	0.831088	0.840165	0.835626	1.03843	1.02299	1.03071
orf19.1678		CA3049350W	1.04002	1.02369	1.03185	1.015	0.996818	1.00591
orf19.1678		CA3049340C	0.891886	0.876242	0.884064	0.849491	0.866964	0.858227
orf19.1679		CA3049330W	0.912829	0.857861	0.885345	0.852496	0.835889	0.844192
orf19.1679		CA3049320C	0.680288	0.665587	0.672938	0.957895	1.00674	0.982315
orf19.168		CAR104210W	1.02927	0.93376	0.981517	1.04787	0.949086	0.998479
orf19.168		CAR104200C	0.771297	0.659271	0.715284	1.26111	1.34733	1.30422
orf19.1680		CA3049310W	0.623064	0.726793	0.674928	0.93892	1.03675	0.987837
orf19.1680		CA3049300C	0.625244		0.625244	0.444326	0.741371	0.592849
orf19.1681		CA3049280C	1.15135	1.20742	1.17939	0.853182	0.890186	0.871684
orf19.1681		CA3049290W	1.01327	1.18091	1.09709	1.10908	1.19637	1.15273
orf19.1682		CA3049250C	1.21281	1.26738	1.24009	0.93259	1.01439	0.973489
orf19.1682		CA3049260W	1.03957	1.01098	1.02527	1.04855	1.06035	1.05445
orf19.1683		CA3049230C	1.18949	1.42809	1.30879	1.41458	1.10355	1.25907
orf19.1683	PPH21	CA3049240W	0.817599	0.921382	0.869491	1.04287	0.996482	1.01968
orf19.1684		CA3049210C	0.97316	1.06958	1.02137	0.998747	1.08907	1.04391
orf19.1684		CA3049220W	0.595085	0.620758	0.607922	0.660715	0.672898	0.666807
orf19.1685		CA3049190C	1.01628	1.14932	1.0828	1.03821	1.04284	1.04052
orf19.1685		CA3049200W	0.862235	0.818358	0.840296	0.866987	0.775001	0.820994
orf19.1686		CA3049170C	0.916425	0.995719	0.956072	1.01741	1.09909	1.05825
orf19.1686		CA3049180W	0.775594	0.789709	0.782652	0.826882	0.830443	0.828663
orf19.1687		CA3049150C	1.01518	0.998502	1.00684	0.763102	0.713158	0.73813
orf19.1687		CA3049160W	0.907595	0.746876	0.827236	0.809634	0.822056	0.815845
orf19.169		CAR104180C	1.28483	1.09572	1.19028	0.597912	0.647749	0.62283
orf19.169	CHO2	CAR104190W	0.840102	0.921146	0.880624	1.00064	1.21044	1.10554
orf19.1690		CA3049140W	1.04839	1.15441	1.1014	0.865177	0.956361	0.910769
orf19.1690	TOS1	CA3049120C	0.980581	1.03427	1.00742	0.956992	0.9335	0.945246
orf19.1691		CA3049100C	2.76998	2.67322	2.7216	1.15683	1.11673	1.13678
orf19.1691		CA3049110W	1.27203	0.865271	1.06865	1.47026	1.28054	1.3754
orf19.1693		CA3049090W	1.60406	1.82711	1.71559	1.32034	1.00869	1.16452
orf19.1693	CAS4	CA3049080C	1.04834	0.909685	0.979013	0.988737	0.83801	0.913373
orf19.1697		CA3049070W	1.33947	1.33897	1.33922	1.12556	1.12697	1.12626
orf19.1697		CA3049060C	0.954236	0.815469	0.884853	1.10843	1.00924	1.05883
orf19.1698		CA3049040C	1.06713	0.982836	1.02498	0.751601	0.724639	0.73812
orf19.1698		CA3049050W	0.842519	0.788769	0.815644	1.10619	1.06447	1.08533
orf19.1699		CA3049030W	1.54211	1.55584	1.54897	1.74288	1.78287	1.76288
orf19.1699		CA3049020C	0.898517	0.818662	0.858589	0.80499	0.788162	0.796576
orf19.17	SCP1	CA2038280C	1.00975	0.97435	0.992048	0.754935	0.707204	0.73107
orf19.17		CA2038290W	0.970709	0.907599	0.939154	0.506403	0.60132	0.553861
orf19.1700		CA3048990C	1.93622	1.86303	1.89963	2.4962	2.33867	2.41743
orf19.1700	RPS7A	CA3049000W	1.08964	1.19124	1.14044	1.0683	1.14038	1.10434
orf19.1701		CA3048980W	1.06583	1.08477	1.0753	1.32803	1.33592	1.33197
orf19.1701		CA3048970C	0.876262	0.880932	0.878597	0.741548	0.808175	0.774861
orf19.1702		CA3048950C	1.2189	1.1016	1.16025	0.806361	0.87591	0.841136
orf19.1702	ARF3	CA3048960W	0.767777	0.803357	0.785567	0.889349	0.81705	0.8532
orf19.1704		CA3048940W	1.70773	2.13689	1.92231	1.29575	1.25826	1.27701
orf19.1704	FOX3	CA3048930C	0.841461	0.814485	0.827973	0.708186	0.768428	0.738307
orf19.1706		CA3048920W	0.935213	0.907666	0.921439	0.589295	0.61804	0.603667
orf19.1706	MET18	CA3048910C	0.866125	0.88606	0.876093	0.409661	0.615733	0.512697
orf19.1707		CA3048900W	0.950957	0.768784	0.85987	0.894953	0.907833	0.901393
orf19.1707		CA3048890C		0.626502	0.626502	0.668788	0.785249	0.727018
orf19.1708		CA3048870C	1.53675	1.45621	1.49648	0.795863	0.946434	0.871148
orf19.1708		CA3048880W	0.998371	1.00756	1.00296	0.622965	1.09622	0.859594
orf19.1709		CA3048860W	1.22777	1.39202	1.30989	1.32232	1.27133	1.29682
orf19.1709		CA3048850C	0.922924	0.931882	0.927403	1.09005	1.29528	1.19266
orf19.171		CAR104150C	4.368	4.19485	4.28142	3.39452	2.88175	3.13814
orf19.171	DBP2	CAR104160W	0.888301	0.88693	0.887615	1.1088	1.04712	1.07796
orf19.1710		CA3048840W	1.10957	1.01242	1.06099	1.03003	1.10708	1.06855
orf19.1710		CA3048820C	0.863615	0.935692	0.899654	1.07674	0.886198	0.981467
orf19.1711		CA3048800C	1.25547	1.22835	1.24191	0.802012	0.910868	0.85644
orf19.1711	END3	CA3048810W	0.984152	1.05605	1.0201	0.44084	0.446305	0.443572
orf19.1712		CA3048790W	0.937844	0.869115	0.90348	0.802029	0.988695	0.895362
orf19.1712	GEA2	CA3048780C	0.843691	0.87048	0.857085	1.24729	0.909287	1.07829
orf19.1714	PGA44	CA3048760C	1.03086	0.896922	0.963892	0.792962	1.00997	0.901468
orf19.1714		CA3048770W	0.823504	0.799789	0.811647	1.05696	1.12846	1.09271
orf19.1715		CA3048750W	1.14929	1.14141	1.14535	1.08543	0.870916	0.978171
orf19.1715	IRO1	CA3048740C	0.921253	0.75035	0.835802	0.865273	0.945903	0.905588
orf19.1716	URA3	CA3048710C	0.372667	0.368828	0.370748	0.34102	0.351314	0.346167
orf19.1716		CA3048720W	0.271549	0.27073	0.271139	0.259633	0.284473	0.272053
orf19.1717		CA3048690C	0.817912	1.03759	0.927751	1.02953	1.09673	1.06313
orf19.1717		CA3048700W	0.774626	0.726992	0.750809	1.4294	1.66066	1.54503
orf19.1718		CA3048680W	1.08007	1.90362	1.49185	0.773595	0.732276	0.752935
orf19.1718		CA3048670C	1.21872	1.00115	1.10993	0.826976	0.841891	0.834434
orf19.1719	SGA1	CA3048650C	0.998463	0.922784	0.960623	1.20406	1.08034	1.1422
orf19.172		CAR104130C	0.985899	0.936981	0.96144	1.06232	1.02775	1.04504
orf19.172		CAR104140W	0.831748	0.797031	0.81439	1.34494	1.27709	1.31102
orf19.1720		CA3048630C	2.86435	4.40212	3.63323	0.926543	1.06161	0.994075
orf19.1720		CA3048640W	0.858613	0.858564	0.858589	0.78896	0.757204	0.773082
orf19.1721		CA3048620W	1.08737	1.18464	1.13601	1.05629	1.09033	1.07331
orf19.1721	NCE103	CA3048600C	0.85906	1.04311	0.951087	0.788427	0.782387	0.785407
orf19.1722		CA3048590C	1.07548	1.20195	1.13871	1.10524	1.13517	1.1202
orf19.1722		CA3048610W	0.996524	1.09025	1.04339	0.650698	0.700399	0.675549
orf19.1723		CA3048570C	1.16348	1.22573	1.19461	1.14651	1.10888	1.1277
orf19.1723		CA3048580W	0.826276	0.799036	0.812656	0.8728	0.826065	0.849433
orf19.1724		CA3048560W	1.26343	1.32889	1.29616	0.962001	1.09529	1.02864
orf19.1724		CA3048550C	0.858128	0.813216	0.835672	1.10227	0.998063	1.05017
orf19.1725		CA3048530W	1.04662	0.90311	0.974864	0.760389	0.734507	0.747448
orf19.1725		CA3048520C	0.895619	1.00239	0.949006	1.16021	1.17042	1.16531
orf19.1727	PMC1	CA3048510W	0.948667	0.969596	0.959131	0.862683	0.952057	0.90737
orf19.1727		CA3048500C	0.764037		0.764037	1.31279	1.34591	1.32935
orf19.1728		CA3048490W	1.10029	1.0235	1.0619	0.990353	0.972743	0.981548
orf19.1728		CA3048480C	0.563149	0.521119	0.542134	1.14671	1.02277	1.08474
orf19.1729		CA3048470W	0.925723	0.969406	0.947565	0.519716	0.636397	0.578056
orf19.1729		CA3048460C	0.721214	0.676289	0.698751	0.876207	0.800874	0.83854
orf19.173		CAR104120W	0.978181	1.05568	1.01693	1.02553	1.08899	1.05726
orf19.173		CAR104110C	0.878309	0.822664	0.850487	0.936545	0.901897	0.919221
orf19.1730		CA3048450W	1.31076	1.50645	1.40861	1.038	1.0751	1.05655
orf19.1730		CA3048440C	0.817748		0.817748	0.966765	1.00983	0.988296
orf19.1732	UTP20	CA3048430W	0.926288	0.96604	0.946164	0.437432	0.547694	0.492563
orf19.1734		CAR108170W	1.23096	1.35433	1.29264	0.945118	0.876982	0.91105
orf19.1734		CAR108160C	0.749802	0.673615	0.711708	0.820293	0.895243	0.857768
orf19.1735		CAR108150W	0.879669	0.765616	0.822642	0.296184	0.342543	0.319363
orf19.1735		CAR108140C				0.876931	0.817593	0.847262
orf19.1736		CAR108120C	1.10412	1.32219	1.21315	1.25296	1.28626	1.26961
orf19.1736		CAR108130W	0.965814	1.05888	1.01235	1.27909	1.28324	1.28117
orf19.1737		CAR108110W	1.43314	1.71653	1.57484	1.75282	1.82108	1.78695
orf19.1737		CAR108100C	1.41503	1.39992	1.40748	1.61077	1.53751	1.57414
orf19.1738		CAR108090W	0.932932	1.06055	0.996742	1.58085	1.6237	1.60227
orf19.1738	UGP1	CAR108080C	0.802529	0.794287	0.798408	0.776453	0.77626	0.776356
orf19.1738.1		CAR108060C	1.27669	1.35711	1.3169	0.63801	0.776572	0.707291
orf19.1738.1		CAR108070W	0.977304	0.905756	0.94153	0.774628	0.870822	0.822725
orf19.1741		CAR108050W	1.0191	0.846232	0.932664	0.84632	0.825186	0.835753
orf19.1741		CAR108040C	0.735311	0.739373	0.737342	0.907723	0.973083	0.940403
orf19.1742	HEM3	CA2045510C	1.14871	1.17803	1.16337	1.77609	1.49085	1.63347
orf19.1742		CA2045520W	0.982418	0.871475	0.926947	1.25882	1.07705	1.16794
orf19.1743		CA2045500W	1.22242	1.28322	1.25282	0.829671	1.01725	0.923462
orf19.1743	ACS1	CA2045490C	0.912848	0.778629	0.845739	1.10712	1.0654	1.08626
orf19.1744		CA2045470C	1.11461	1.02712	1.07086	1.13539	1.17635	1.15587
orf19.1744	HEM4	CA2045480W		0.508844	0.508844	0.916969	0.882801	0.899885
orf19.1745		CA2045460W	0.901739	0.795871	0.848805	1.07723	1.23702	1.15712
orf19.1745		CA2045450C	0.776629	0.84772	0.812175	0.995683	1.06614	1.03091
orf19.1746		CA2045430C	1.74791	2.31647	2.03219	1.40782	1.41302	1.41042
orf19.1746		CA2045440W	0.85084	0.760076	0.805458	0.695823	0.776545	0.736184
orf19.1747		CA2045420W	7.64724	7.99289	7.82006	3.59435	3.6359	3.61512
orf19.1747	KIP2	CA2045410C	0.872442	0.916378	0.89441	0.973261	0.947642	0.960451
orf19.1748		CA2045390C	1.1371	1.07331	1.1052	1.02918	0.95262	0.990902
orf19.1748		CA2045400W	1.07168	0.977776	1.02473	0.944835	0.924441	0.934638
orf19.175		CAR104090C	1.17344	1.12924	1.15134	0.808993	0.690302	0.749647
orf19.175		CAR104100W	0.942987	1.05307	0.998026	0.47601	0.53087	0.50344
orf19.1750		CA2045370C	0.998676	1.12857	1.06362	0.739985	0.766609	0.753297
orf19.1750		CA2045380W	0.689069	0.613671	0.65137	0.680535	0.670958	0.675746
orf19.1751		CA2045360W	1.23497	1.44407	1.33952	1.05481	1.16662	1.11072
orf19.1751	SPT23	CA2045350C	0.71875	0.721275	0.720012	0.845006	0.876384	0.860695
orf19.1753		CA2045330C	0.88663	0.930837	0.908734	1.07536	1.03023	1.0528
orf19.1753	PUS7	CA2045340W	0.815182	0.720885	0.768034	1.08943	0.962326	1.02588
orf19.1754		CA2045320W	1.44319	1.36415	1.40367	1.17694	1.26306	1.22
orf19.1754		CA2045310C	0.928774	0.877801	0.903288	0.783896	0.80536	0.794628
orf19.1755		CA2045300W	0.853506	0.881678	0.867592	1.15455	0.919673	1.03711
orf19.1755		CA2045290C	0.850834	0.790382	0.820608	0.682743	0.878938	0.780841
orf19.1756		CA2045270C	0.914393	1.06123	0.98781	0.9557	1.12542	1.04056
orf19.1756	GPD1	CA2045280W	1.00389	0.96712	0.985506	0.874621	0.803565	0.839093
orf19.1757		CA2045250C	1.09987	0.810587	0.955229	0.773685	0.783772	0.778729
orf19.1757		CA2045260W	0.925539	0.85307	0.889304	1.0427	0.923778	0.983239
orf19.1759		CA2045240W	1.20255	1.09137	1.14696	1.14466	1.38288	1.26377
orf19.1759	PHO23	CA2045230C	0.990743	0.915619	0.953181	0.850198	0.851967	0.851083
orf19.176		CAR104070C	0.834011	0.902969	0.86849	1.25591	1.22022	1.23806
orf19.176	OPT4	CAR104080W				0.761808	0.751543	0.756675
orf19.1760		CA2045220W	1.21217	0.978442	1.09531	1.23815	1.29973	1.26894
orf19.1760	RAS1	CA2045210C	0.922823		0.922823	0.65757	0.747588	0.702579
orf19.1761		CA2045200W	0.775841	0.830746	0.803294	0.798941	0.767116	0.783029
orf19.1762		CA2045180C	0.849047	0.912625	0.880836	0.969252	0.943327	0.956289
orf19.1762:orf19.1761		CA2045190W	1.06938	1.05198	1.06068	1.18913	1.24552	1.21733
orf19.1763		CA2045160C	1.60566	1.70953	1.6576	1.84834	1.79885	1.82359
orf19.1763	IFR1	CA2045170W	0.987909	1.07139	1.02965	0.533069	1.28835	0.910709
orf19.1764		CA2045150W	1.14067	1.24101	1.19084	0.711329	0.724398	0.717864
orf19.1764		CA2045140C	0.736385	0.653659	0.695022	1.21953	1.27817	1.24885
orf19.1765		CA2045120C	1.18533	1.15681	1.17107	0.481517	0.570725	0.526121
orf19.1765		CA2045130W	0.759918	0.844476	0.802197	1.2707	1.38311	1.3269
orf19.1766		CA2045110W	1.00545	1.00685	1.00615	0.728738	0.728128	0.728433
orf19.1766		CA2045100C	1.0688	0.849516	0.959156	1.26058	1.13148	1.19603
orf19.1767		CA2045080C	1.03162	0.956155	0.993886	0.771325	0.84134	0.806332
orf19.1767		CA2045090W	0.940923	0.899097	0.92001	0.880776	0.948971	0.914874
orf19.1768		CA2045060C	1.03148	1.12413	1.0778	1.09143	1.04663	1.06903
orf19.1768		CA2045070W	0.961988	0.962849	0.962418	1.03557	1.02742	1.03149
orf19.1769		CA2045040C	1.0169	1.11444	1.06567	1.33477	1.18745	1.26111
orf19.1769		CA2045050W	1.01151	0.882617	0.947062	0.892207	0.789543	0.840875
orf19.177		CA1011490C	0.991938	0.956281	0.97411	0.956507	0.983534	0.97002
orf19.177		CA1011500W	0.756379	0.670432	0.713405	0.875895	0.825912	0.850903
orf19.1770		CA2045020C	1.01431		1.01431	1.23755	1.23122	1.23438
orf19.1770	CYC1	CA2045030W	0.843472	0.849718	0.846595	1.16935	1.05417	1.11176
orf19.1771		CA2045010W	0.855346	0.946268	0.900807	0.940571	0.93433	0.937451
orf19.1772		CA2044990C	0.769125	0.815474	0.7923	1.68732	1.11386	1.40059
orf19.1772:orf19.1771		CA2045000W	1.2007	1.13693	1.16881	1.39825	1.2903	1.34427
orf19.1773		CA2044970C	1.26263	1.32008	1.29135	1.17272	1.14377	1.15824
orf19.1773	RAP1	CA2044980W	0.880894	0.792908	0.836901	0.556989	0.632881	0.594935
orf19.1774		CA2044960C	1.00166	1.00487	1.00326	1.30488	1.33947	1.32217
orf19.1776		CA2044950W	1.10919	0.976082	1.04263	0.793619	0.763407	0.778513
orf19.1776		CA2044940C	1.00235	0.881987	0.942168	0.90815	0.881635	0.894893
orf19.1777		CA2044930W	1.02477	0.94113	0.982949	1.24019	1.15653	1.19836
orf19.1777		CA2044920C	0.790076	0.915664	0.85287	1.08112	0.933425	1.00727
orf19.1778		CA2044910W	1.37709	1.25987	1.31848	0.821768	0.775687	0.798727
orf19.1778		CA2044900C	1.00682	1.047	1.02691	0.787019	0.876081	0.83155
orf19.1779	MP65	CA2044880C	1.14297	1.04525	1.09411	1.05914	1.05525	1.0572
orf19.1779		CA2044890W	1.05071	1.09303	1.07187	1.56588	1.35516	1.46052
orf19.178		CAR111850C	1.13878	1.22745	1.18311	0.834828	0.805724	0.820276
orf19.178		CAR111860W	1.07036	0.977563	1.02396	1.9818	1.95446	1.96813
orf19.1780		CA2044860C	0.968025	0.887617	0.927821	0.783028	0.759883	0.771456
orf19.1780		CA2044870W	0.823738	0.94059	0.882164	1.01692	0.987294	1.00211
orf19.1782		CA2044850W	1.10882	0.910415	1.00962	0.560293	0.566827	0.56356
orf19.1783		CA2044830W	1.17559	0.999752	1.08767	0.910273	0.923325	0.916799
orf19.1783	YOR1	CA2044820C	0.913311	0.934787	0.924049	0.910971	1.04618	0.978574
orf19.1785		CA2044800C	1.56862	1.67643	1.62253	1.43243	1.39372	1.41307
orf19.1785		CA2044810W	0.871989	0.882652	0.877321	1.02873	0.968481	0.998606
orf19.1788		CA4070220W	1.09557	1.10956	1.10256	0.743378	0.797956	0.770667
orf19.1789		CA4070240W	2.31634	2.70025	2.5083	2.23577	2.07365	2.15471
orf19.1789		CA4070230C	1.04274	1.08878	1.06576	0.961434	1.26187	1.11165
orf19.1789.1		CA4070250C	5.17608	4.82871	5.0024	1.54705	1.51329	1.53017
orf19.1789.1	LYS1	CA4070260W	0.882109	0.853448	0.867779	0.686288	0.604554	0.645421
orf19.179	DSL1	CAR111880W	0.818258	0.807537	0.812898	1.18951	0.945912	1.06771
orf19.1791		CA4070270C	0.685915	0.658015	0.671965	0.847747	0.859176	0.853462
orf19.1791:orf19.1792		CA4070280W	0.981135	0.998351	0.989743	1.00067	1.15904	1.07985
orf19.1792		CA4070290W	1.03828	0.892739	0.965508	0.937623	0.871531	0.904577
orf19.1793		CA4070310W	0.911696	0.871433	0.891564	1.19922	1.19095	1.19508
orf19.1793		CA4070300C	0.845734	0.878094	0.861914	0.916514	0.889948	0.903231
orf19.1794		CA4070330W	0.818465	0.772415	0.79544	0.948727	0.967391	0.958059
orf19.1794		CA4070320C	0.725085	0.840643	0.782864	0.567043	0.631816	0.59943
orf19.1795	PUF3	CA4070350W	1.09484	0.840044	0.96744	0.633666	0.803501	0.718583
orf19.1795		CA4070340C	0.857087	0.891558	0.874323	0.847952	0.742829	0.79539
orf19.1796		CA4070360C	1.15486	1.1574	1.15613	0.756642	0.839254	0.797948
orf19.1796		CA4070370W	0.90691	1.06008	0.983494	0.819832	0.824356	0.822094
orf19.1797		CA4070390W	1.09001	1.43869	1.26435	1.54673	1.08196	1.31434
orf19.1797		CA4070380C	0.927174	0.899536	0.913355	0.953101	0.958466	0.955784
orf19.1798		CA4070410W		0.944109	0.944109	1.15651	1.17623	1.16637
orf19.1798		CA4070400C	0.823769	0.727578	0.775674	0.681229	0.681254	0.681242
orf19.1799		CA4070430W	2.36484	2.48605	2.42544	1.14998	1.26945	1.20972
orf19.1799		CA4070420C	0.815504	0.938354	0.876929	1.02689	1.09922	1.06305
orf19.18		CA2038310W	1.15759	1.07379	1.11569	1.25667	1.11063	1.18365
orf19.18	IMH3	CA2038300C	0.885058	0.936042	0.91055	1.39059	1.37188	1.38124
orf19.1800		CA4070450W	1.08479	1.02317	1.05398	1.36087	1.31298	1.33692
orf19.1800		CA4070440C	0.994435	0.978404	0.986419	1.03208	1.29277	1.16243
orf19.1801		CA4070480W	0.934701	1.16909	1.0519	1.02685	1.02919	1.02802
orf19.1801		CA4070470C	0.96871	1.00571	0.987209	0.835445	0.928736	0.88209
orf19.1802		CA4070500W	1.29946	1.21475	1.25711	0.798745	0.830806	0.814776
orf19.1802		CA4070490C	0.932322	0.927589	0.929955	0.878066	0.811306	0.844686
orf19.1803		CAR108520C	0.823678	0.792185	0.807932	0.998925	0.932671	0.965798
orf19.1803	CDC43	CAR108530W	0.75088	0.707611	0.729245	0.811778	0.706646	0.759212
orf19.1804		CAR108540C	1.08527	0.997902	1.04159	0.756145	0.888898	0.822522
orf19.1804		CAR108550W	0.983397	0.937932	0.960664	1.39906	0.944639	1.17185
orf19.1805		CAR108560C	1.16356	1.11243	1.13799	0.73744	0.668591	0.703015
orf19.1805	PEX14	CAR108570W	0.862193	0.88517	0.873681	1.53899	1.43241	1.4857
orf19.1806		CAR108590W	1.06471	1.03336	1.04904	0.869253	0.821734	0.845494
orf19.1806		CAR108580C	0.788072	0.795556	0.791814	1.05739	0.973333	1.01536
orf19.1808		CAR108600C	1.03927	1.08467	1.06197	1.2213	1.129	1.17515
orf19.1808		CAR108610W	0.801143	0.914545	0.857844	0.938	0.967337	0.952669
orf19.1809	FOX2	CA3047700C	0.920231	0.799428	0.85983	0.732372	0.716431	0.724402
orf19.181		CA2035530W	0.967471	1.04273	1.0051	1.18994	1.01821	1.10408
orf19.1812		CA3047690W	0.988283	0.886352	0.937317	0.861413	0.803212	0.832313
orf19.1813		CAR112190C	0.813156	0.862347	0.837751	0.843981	0.819293	0.831637
orf19.1813	FLC2	CAR112200W	0.937743	0.698046	0.817894	1.01857	0.9034	0.960987
orf19.1814		CAR112170C	2.22044	2.21428	2.21736	1.65622	1.25948	1.45785
orf19.1814		CAR112180W	1.09575	1.1441	1.11992	0.997218	1.07969	1.03846
orf19.1815		CAR112150C	1.14551	0.994711	1.07011	1.0903	1.09375	1.09203
orf19.1815		CAR112160W	0.889488	0.999433	0.944461	0.745189	0.770775	0.757982
orf19.1816	ALS3	CAR112130C	1.07463	1.04562	1.06013	1.44672	1.28191	1.36431
orf19.1816		CAR112140W	0.889636	1.05482	0.972228	2.89486	2.939	2.91693
orf19.182		CA2035500C	0.899356	1.20761	1.05348	1.157	1.03666	1.09683
orf19.182		CA2035510W	0.782479	0.846667	0.814573	0.904458	0.955066	0.929762
orf19.1821		CA1011480W	1.49375	1.35289	1.42332	1.24696	1.24724	1.2471
orf19.1821		CA1011470C	0.99708	1.0195	1.00829	1.17926	1.27156	1.22541
orf19.1822		CA1011460W	0.86531	0.938863	0.902087	1.15734	1.14649	1.15192
orf19.1822		CA1011450C	0.708281	0.731343	0.719812	0.609994	0.666076	0.638035
orf19.1823		CA1011430C	1.0467	1.2718	1.15925	0.750655	0.774077	0.762366
orf19.1823		CA1011440W	0.799098	0.727816	0.763457	0.62619	0.670197	0.648194
orf19.1824		CA1011410C	1.36018	2.06553	1.71286	2.593	2.16469	2.37884
orf19.1824	PGA50	CA1011420W	0.944497	0.799869	0.872183	0.842197	0.779823	0.81101
orf19.1825		CA1011400W	0.800721	0.851413	0.826067	0.515446	0.605957	0.560701
orf19.1826		CA1011390W	0.905021	0.972602	0.938811	0.956748	0.916433	0.936591
orf19.1826		CA1011380C	0.904866	0.872641	0.888754	0.686279	0.74034	0.71331
orf19.1827		CA1011370W	1.36985	1.42301	1.39643	1.20394	1.27937	1.24166
orf19.1827		CA1011360C	0.827132	0.913108	0.87012	0.858983	0.892169	0.875576
orf19.1828		CA1011340C	1.12958	0.87642	1.003	0.994081	0.940896	0.967488
orf19.1828	BUD16	CA1011350W	0.781755	0.813977	0.797866	1.14294	1.23643	1.18969
orf19.183	HIS3	CA2035480W	0.794193	0.794397	0.794295	0.936587	0.975778	0.956183
orf19.1830		CA1019370C	0.850191	0.961485	0.905838	0.631313	0.873033	0.752173
orf19.1830		CA1019380W	0.827631	0.803456	0.815543	0.768975	0.950252	0.859613
orf19.1831		CA1019400W	0.854144	0.928619	0.891382	1.00363	1.03791	1.02077
orf19.1831		CA1019390C	0.893904	0.793397	0.843651	0.82364	0.80591	0.814775
orf19.1832		CA1019410C	1.37287	1.31552	1.3442	0.859997	0.815969	0.837983
orf19.1832	FCY23	CA1019420W	0.633333	0.717702	0.675517	0.75371	0.77503	0.76437
orf19.1833		CA1019430C	1.20529	1.46395	1.33462	0.88576	1.16751	1.02664
orf19.1833		CA1019440W	0.926933	0.709952	0.818442	1.6541	1.19399	1.42405
orf19.1834		CA1019470W	1.19125	1.1694	1.18032	0.74449	0.948106	0.846298
orf19.1834		CA1019460C	1.14339	0.66482	0.904106	1.32177	0.980953	1.15136
orf19.1835		CA1019490W	1.50982	1.37103	1.44042	1.32957	1.15288	1.24122
orf19.1835		CA1019480C	0.750372	0.665742	0.708057	0.987303	1.03197	1.00964
orf19.1836		CA1019500C	1.22839	1.07498	1.15169	0.806227	0.766965	0.786596
orf19.1836	APN2	CA1019510W	0.729718	0.713284	0.721501	0.952777	1.00248	0.977627
orf19.1837		CA1019520C	1.17321	1.06743	1.12032	0.928545	0.956179	0.942362
orf19.1837	TBP1	CA1019530W	0.874089	0.828264	0.851177	0.983932	0.948596	0.966264
orf19.1839		CA1019550W	0.983536	1.04593	1.01473	0.84926	1.06844	0.958849
orf19.1839	RPA190	CA1019540C	0.935753	0.879433	0.907593	0.907064	0.81749	0.862277
orf19.184		CA2035460C	0.709293	0.659346	0.684319	1.09259	0.965378	1.02898
orf19.184:orf19.183		CA2035470W	1.04936	1.04008	1.04472	0.975383	0.933692	0.954537
orf19.1840		CA1019580W	1.14248	1.17712	1.1598	1.01822	1.19179	1.105
orf19.1840		CA1019560C	0.870854	0.88224	0.876547	1.07758	1.23804	1.15781
orf19.1841		CAR111830C	0.921445	1.02424	0.972841	0.965548	1.06817	1.01686
orf19.1841		CAR111840W	0.872887	0.866933	0.86991	0.789325	0.962303	0.875814
orf19.1842		CAR111810C	1.00902	1.06216	1.03559	0.960992	0.99468	0.977836
orf19.1842		CAR111820W	0.747647	0.770637	0.759142	0.668961	0.57581	0.622385
orf19.1843		CAR111790W	0.952163	1.11853	1.03534	1.13385	1.11161	1.12273
orf19.1843	ALG6	CAR111780C	0.813161	0.889614	0.851388	1.14097	1.05399	1.09748
orf19.1844		CAR111760C	0.906538	0.93447	0.920504	0.804824	0.846072	0.825448
orf19.1844		CAR111770W	0.609282	0.645465	0.627373	0.787411	0.84299	0.815201
orf19.1847		CAR111750W	2.24944	2.4768	2.36312	2.59159	2.2488	2.42019
orf19.1847	ARO10	CAR111740C	1.1006	1.04736	1.07398	1.03476	0.976852	1.00581
orf19.1848.1		CAR111720W	1.13904	1.18991	1.16447	1.07148	0.964745	1.01811
orf19.1848.1		CAR111710C	0.921777	0.980088	0.950932	0.794102	0.752762	0.773432
orf19.1849		CAR111700W	0.826125	0.693663	0.759894	1.25927	0.971099	1.11518
orf19.185		CA2035440C	0.662131	0.638733	0.650432	0.917985	0.902052	0.910019
orf19.185		CA2035450W				0.757951	0.681719	0.719835
orf19.1850		CAR111680C	1.24973	1.11101	1.18037	0.778976	0.701295	0.740136
orf19.1850:orf19.1849		CAR111690W	1.09678		1.09678	0.751601	0.756395	0.753998
orf19.1852		CAR111670W	1.08056	0.977049	1.02881	0.940353	1.03587	0.98811
orf19.1852		CAR111660C	0.972471	1.07797	1.02522	0.718239	0.849953	0.784096
orf19.1853		CAR111650C	1.53342	1.57753	1.55547	1.33266	1.19318	1.26292
orf19.1854		CAR111640W	1.11896	1.1368	1.12788	1.11004	1.04105	1.07555
orf19.1855		CAR111630W	0.72009	0.836444	0.778267	1.60278	1.32607	1.46443
orf19.1856		CAR111620W	0.927191	1.48358	1.20538	1.44038	1.45962	1.45
orf19.1856		CAR111610C	1.09417	1.15256	1.12337	0.919714	0.851484	0.885599
orf19.1857		CAR111600W	1.06748	1.1448	1.10614	1.15044	1.20038	1.17541
orf19.1857		CAR111590C	0.846918	0.858038	0.852478	1.08907	1.03303	1.06105
orf19.1860		CAR111580W	1.61402	1.66311	1.63857	0.980761	1.00393	0.992346
orf19.1860	LSC2	CAR111570C	1.0767	1.11147	1.09408	1.13802	1.23505	1.18653
orf19.1860.1		CA2040610C	0.684791	0.583994	0.634392	0.810586	0.848102	0.829344
orf19.1860.1:orf19.2216		CA2040620W	1.22281	1.17987	1.20134	0.767816	0.78118	0.774498
orf19.1861		CA2040580C	1.37137	1.23888	1.30512	1.07813	1.342	1.21006
orf19.1861		CA2040590W	1.03862	1.00738	1.023	0.855281	0.862846	0.859063
orf19.1862		CA2040570W	1.06851	1.10238	1.08545	0.833473	0.766968	0.80022
orf19.1862		CA2040560C	0.928404	0.975938	0.952171	0.836308	0.911111	0.873709
orf19.1863		CA2040550W	1.17677	1.0127	1.09473	1.59221	1.4097	1.50095
orf19.1864		CA2040530C	0.90003	0.815489	0.857759	1.1855	1.18422	1.18486
orf19.1864:orf19.1863		CA2040540W	0.968734	1.00693	0.987831	0.858556	0.937945	0.89825
orf19.1865		CA2040520W	1.18223	1.18036	1.18129	0.852057	0.884409	0.868233
orf19.1865		CA2040510C	1.04086	0.919528	0.980196	1.0565	1.07948	1.06799
orf19.1866		CA2040490C	1.24426	1.34698	1.29562	1.0864	1.02656	1.05648
orf19.1866		CA2040500W	1.05564	0.779129	0.917386	0.78946	0.758042	0.773751
orf19.1867		CA2040470C	1.47232	1.53905	1.50568	1.85285	1.60588	1.72937
orf19.1867		CA2040480W	0.923927	0.87419	0.899059	0.853553	0.872633	0.863093
orf19.1868		CA2040450C	1.39046	1.4941	1.44228	1.49413	1.33395	1.41404
orf19.1868	RNR22	CA2040460W	1.15714	1.11809	1.13762	1.44227	1.5543	1.49829
orf19.187		CA2035410C	1.18968	1.09567	1.14268	0.882834	0.921276	0.902055
orf19.187		CA2035420W	1.00726	0.915812	0.961535	1.0467	0.968251	1.00747
orf19.1871		CA2040430C	1.24475	1.264	1.25437	0.837536	0.862005	0.849771
orf19.1871		CA2040440W	1.05889	0.901439	0.980164	1.65731	1.5721	1.6147
orf19.1872		CA2040410C	1.04789	1.07057	1.05923	1.18489	1.23991	1.2124
orf19.1872		CA2040420W	0.961297	0.81785	0.889573	1.02241	1.01207	1.01724
orf19.1873		CA2040390C	1.15947	1.2457	1.20258	1.0171	0.9867	1.0019
orf19.1873		CA2040400W	0.925177	0.993843	0.95951	1.01573	1.07149	1.04361
orf19.1874		CA2040380W	0.871318	0.840968	0.856143	1.29627	1.57957	1.43792
orf19.1874		CA2040370C				0.901232	0.808529	0.854881
orf19.1876		CA2040360W	0.929816	0.788878	0.859347	1.11778	1.30913	1.21345
orf19.1876		CA2040350C	0.821499	0.798502	0.81	0.710922	0.725025	0.717974
orf19.1877		CA2040340W	0.701374	0.718055	0.709715	0.955183	1.00291	0.979045
orf19.1878		CA2040320C	0.906396	0.935407	0.920902	0.970609	1.01519	0.992901
orf19.1878:orf19.1877		CA2040330W	1.08689	0.918954	1.00292	0.873495	0.852373	0.862934
orf19.188		CA2035400C	1.079	1.09078	1.08489	0.851495	0.775342	0.813418
orf19.1880		CA2040300C	1.21032	1.19214	1.20123	0.734784	0.864074	0.799429
orf19.1880	HEM15	CA2040310W	0.745433	0.725809	0.735621	1.32173	1.01537	1.16855
orf19.1881		CA2040280C	1.26365	1.30129	1.28247	1.02822	1.12259	1.0754
orf19.1881		CA2040290W	1.07436	1.10471	1.08954	0.691936	0.767338	0.729637
orf19.1883		CA2040260C	1.30787	1.14389	1.22588	0.943706	0.874873	0.909289
orf19.1883		CA2040270W	1.01379	0.840333	0.927061	0.684336	0.741544	0.71294
orf19.1885		CA2040240C	1.06172	0.933492	0.997605	0.805632	0.793463	0.799547
orf19.1885		CA2040250W	0.808639	0.788507	0.798573	0.963814	1.29941	1.13161
orf19.1886	RCL1	CA2040220C	1.018	1.1526	1.0853	0.964447	0.917491	0.940969
orf19.1886		CA2040230W	0.906434	0.990793	0.948613	0.784881	0.683355	0.734118
orf19.1887		CA2040210W	1.13171	1.12674	1.12923	1.30966	1.19171	1.25069
orf19.1887		CA2040200C	0.922343	0.975099	0.948721	1.7533	1.36564	1.55947
orf19.1888		CA2040190W	1.10055	1.02247	1.06151	0.602391	0.583942	0.593166
orf19.1888		CA2040180C	0.938076	0.896821	0.917448	1.76303	1.32501	1.54402
orf19.1889		CA2040160C	1.13341	1.19667	1.16504	0.789594	0.857838	0.823716
orf19.1889		CA2040170W	0.819852	0.804085	0.811968	0.834995	0.952615	0.893805
orf19.1890		CA2040140C	1.19904	1.10267	1.15085	1.40636	1.41975	1.41305
orf19.1890		CA2040150W	1.04637	0.923833	0.9851	0.987481	0.940713	0.964097
orf19.1891		CA2040130W	2.37	2.43319	2.4016	0.924581	0.908138	0.91636
orf19.1891	38077	CA2040120C	0.918172	0.631134	0.774653	0.957517	1.03327	0.995395
orf19.1893		CA2040100W	1.19176	1.19883	1.1953	1.18797	1.3275	1.25774
orf19.1893		CA2040090C	1.04519	0.968865	1.00703	0.928419	0.874367	0.901393
orf19.1896		CA2040070C	1.69659	1.66007	1.67833	1.28215	1.20292	1.24253
orf19.1896	SSC1	CA2040080W	0.909986	0.963958	0.936972	1.2009	1.35851	1.27971
orf19.1897		CA2040050C	1.29396	1.43635	1.36515	1.1289	1.07336	1.10113
orf19.1897		CA2040060W	0.799183	1.10326	0.951219	1.16525	0.933612	1.04943
orf19.190		CA2035390W		1.53864	1.53864	1.23482	1.19602	1.21542
orf19.190		CA2035380C	0.808426	0.837383	0.822904	1.05877	0.895434	0.977103
orf19.1900		CA2040040W	0.989452	0.949146	0.969299	1.10075	1.12913	1.11494
orf19.1900		CA2040030C	0.878378	0.71745	0.797914	0.883177	0.928474	0.905826
orf19.1901		CA2040010C	4.09441	4.71375	4.40408	2.02505	1.96725	1.99615
orf19.1901		CA2040020W	0.863482	0.825755	0.844619	0.948661	0.994192	0.971426
orf19.1902		CA2039990C	1.60317	1.43454	1.51885	1.22446	1.33792	1.28119
orf19.1902		CA2040000W	0.956384	1.09166	1.02402	1.36471	1.40406	1.38439
orf19.1903	TOR1	CA2039980W	0.964503	0.823518	0.89401	1.31826	1.28055	1.2994
orf19.1906		CA2026780C	1.21056	1.43146	1.32101	1.43231	1.402	1.41715
orf19.1906		CA2026790W	1.21623	1.3086	1.26242	0.829292	1.10513	0.967212
orf19.1907		CA2026770W	1.87557	1.34361	1.60959	1.37189	1.42107	1.39648
orf19.1907	EMC9	CA2026760C	0.869061	0.826392	0.847726	0.957091	0.976723	0.966907
orf19.191		CA2035360C	0.956487	1.17529	1.06589	1.44063	1.29228	1.36645
orf19.191	KIC1	CA2035370W	0.838703	1.09998	0.969341	0.916641	0.911357	0.913999
orf19.1910		CA2026750W	1.02797	1.05108	1.03953	0.890394	0.941881	0.916137
orf19.1911	PGA52	CA2026730C	0.893613	0.910544	0.902079	0.922066	1.03476	0.978412
orf19.1911:orf19.1910		CA2026740W	1.67267	1.44935	1.56101	1.38277	1.36712	1.37495
orf19.1913		CA2026720W	0.880951	0.980185	0.930568	1.01603	0.935539	0.975783
orf19.1914	FAV3	CA2026700C	0.753817	0.761679	0.757748	0.825883	0.790411	0.808147
orf19.1914:orf19.1913		CA2026710W	0.924212	0.994071	0.959141	0.859078	0.964585	0.911831
orf19.1915		CA2026690W	1.08273	0.938519	1.01063	1.17217	1.28524	1.2287
orf19.1915	MPP10	CA2026680C	0.871441	0.750826	0.811133	0.663174	0.684318	0.673746
orf19.1917		CA2026670W	0.924459	1.00252	0.963488	1.18619	1.25075	1.21847
orf19.1917		CA2026660C	0.801287	0.729791	0.765539	0.847566	0.819864	0.833715
orf19.192		CA2035350W	0.993977	1.01277	1.00337	0.464192	0.597374	0.530783
orf19.192		CA2035340C	0.85798	1.05949	0.958736	0.664402	0.777491	0.720946
orf19.1920		CA2026640C	1.03831	1.09184	1.06508	0.707073	0.68707	0.697072
orf19.1920		CA2026650W	0.966554	0.997318	0.981936	0.967477	0.937839	0.952658
orf19.1923	RRN3	CA2026630W	1.26495	1.34756	1.30626	1.23322	1.23221	1.23272
orf19.1923		CA2026620C	0.976361	0.977704	0.977032	1.1387	1.09872	1.11871
orf19.1926		CA5076160C	1.35125	1.16581	1.25853	1.05382	1.11836	1.08609
orf19.1926	SEF2	CA5076170W	0.882018	0.896274	0.889146	0.829368	0.758591	0.79398
orf19.1927		CA5076150W	0.968094	0.951295	0.959695	1.15381	1.30132	1.22757
orf19.1927	SNM1	CA5076140C	0.615757	0.645087	0.630422	1.32217	1.14001	1.23109
orf19.193		CA2035330W	1.17583	1.07511	1.12547	1.04493	1.07442	1.05967
orf19.193		CA2035320C	0.688787	0.655311	0.672049	1.41039	0.791358	1.10087
orf19.1930	CFL5	CA5076130W	1.08427	1.00924	1.04675	0.621719	0.615204	0.618461
orf19.1930		CA5076120C	0.976171	1.04843	1.0123	1.04984	1.10134	1.07559
orf19.1932		CA5076100C	1.12791	1.00373	1.06582	1.8952	1.52396	1.70958
orf19.1932	CFL4	CA5076110W	0.601518	0.702628	0.652073	0.88469	0.89856	0.891625
orf19.1933		CA5076080C	1.06389	0.866481	0.965186	0.923255	0.845681	0.884468
orf19.1933		CA5076090W	1.04633	0.789413	0.917871	0.997804	0.942219	0.970011
orf19.1934		CA5076060C	0.908445	0.955563	0.932004	1.15999	1.27669	1.21834
orf19.1934		CA5076070W	0.851478	0.836505	0.843991	0.897049	0.883983	0.890516
orf19.1935		CA5076040C	4.77239	4.42094	4.59667	2.98099	2.51402	2.74751
orf19.1935		CA5076050W	1.4113	1.44883	1.43006	2.40158	2.83022	2.6159
orf19.1936	SNF1	CA5076030W	1.47519	1.50074	1.48797	1.6498	1.51687	1.58333
orf19.1936		CA5076020C	1.48817	1.40024	1.44421	0.723274	0.696272	0.709773
orf19.1938		CA5076000C	1.91034	1.90313	1.90673	2.47632	2.03612	2.25622
orf19.1938		CA5076010W	1.09404	0.992447	1.04324	1.11488	1.03741	1.07614
orf19.1939		CA5075990W	0.973032	1.03086	1.00195	0.927131	0.904031	0.915581
orf19.1939		CA5075980C	0.890903	1.11205	1.00148	0.591308	0.667526	0.629417
orf19.194		CA2035300C	1.25472	1.32396	1.28934	1.12603	1.10066	1.11334
orf19.194		CA2035310W	0.984228	1.06129	1.02276	0.896162	0.861849	0.879006
orf19.1940		CA5075970W	1.18966	1.07676	1.13321	1.13669	1.17007	1.15338
orf19.1940		CA5075960C	0.782633	0.764351	0.773492	1.22101	1.23281	1.22691
orf19.1941		CA5075950W	1.42927	1.54882	1.48905	1.18936	1.3643	1.27683
orf19.1941		CA5075940C	0.709262	0.735746	0.722504	1.17118	1.15503	1.1631
orf19.1942		CA5075920C	1.02195	1.19338	1.10767	0.970883	0.880857	0.92587
orf19.1942	SGE1	CA5075930W	0.928143	0.871015	0.899579	0.888267	0.862398	0.875333
orf19.1943		CA5075900C	1.02194	1.13515	1.07854	0.764633	0.914517	0.839575
orf19.1943		CA5075910W	0.614405	0.571121	0.592763	0.62029	0.563946	0.592118
orf19.1944	GPR1	CA5075890W	0.795782	0.819557	0.80767	0.891612	0.864105	0.877858
orf19.1944		CA5075880C				0.603723	0.69103	0.647376
orf19.1945		CA5075860C	0.972353	0.82272	0.897537	1.03367	1.09988	1.06678
orf19.1945	AUR1	CA5075870W	0.783955	0.818365	0.80116	1.06589	1.01933	1.04261
orf19.1946		CA5075850W	1.92565	1.96332	1.94448	1.59518	1.52579	1.56049
orf19.1946		CA5075840C	0.796033	0.886118	0.841075	0.778546	0.787047	0.782797
orf19.1948		CA5075820C	5.56619	6.93352	6.24985	0.912976	0.778328	0.845652
orf19.1948		CA5075830W	0.894126	0.817728	0.855927	1.34365	1.22135	1.2825
orf19.1949		CA5075800C	1.10209	1.25688	1.17949	1.10868	0.997948	1.05331
orf19.1949	VPS1	CA5075810W	0.948078	0.837007	0.892542	1.0665	1.00712	1.03681
orf19.1950		CA5075780C	1.0629	1.0198	1.04135	1.79999	1.79327	1.79663
orf19.1950		CA5075790W	0.990207	1.07008	1.03015	0.736305	0.831543	0.783924
orf19.1952		CA5075760C	0.941144	1.11804	1.02959	0.889797	0.856355	0.873076
orf19.1952		CA5075770W	0.786173	0.71487	0.750521	1.03421	1.05253	1.04337
orf19.1953		CA5075750W	1.12058	1.44705	1.28381	1.35571	1.21072	1.28321
orf19.1953		CA5075740C	1.05349	1.02924	1.04137	1.02406	1.0739	1.04898
orf19.1954		CA5075720C	1.07723	1.27652	1.17688	1.10467	1.13531	1.11999
orf19.1954	PUS4	CA5075730W	0.963736	0.872993	0.918364	1.24631	1.21881	1.23256
orf19.1955		CA5075700C	1.09251	0.985134	1.03882	1.23117	1.05223	1.1417
orf19.1955		CA5075710W	0.887787	0.96149	0.924639	0.922247	0.925955	0.924101
orf19.1956		CA5075690W	0.826628	0.770411	0.79852	0.730493	0.776428	0.753461
orf19.1956		CA5075680C	0.697115	0.630148	0.663631	0.710923	0.743076	0.727
orf19.1957		CA5075660C	1.01166	1.10918	1.06042	0.724844	0.882538	0.803691
orf19.1957	CYC3	CA5075670W	0.905248	0.912057	0.908653	0.836564	0.846714	0.841639
orf19.1958		CA5075640C	2.06141	2.49831	2.27986	2.74007	2.25003	2.49505
orf19.1958		CA5075650W	1.04507	1.00678	1.02593	1.08669	1.05077	1.06873
orf19.1959		CA5075630W	0.831864	1.03489	0.933376	0.96553	1.01038	0.987953
orf19.1959		CA5075620C	0.885065	0.832339	0.858702	0.928669	0.904153	0.916411
orf19.1960		CA5075610W	1.27806	1.38532	1.33169	1.29626	1.30566	1.30096
orf19.1960	CLN3	CA5075600C	0.875086	0.777478	0.826282	1.18989	1.15022	1.17006
orf19.1961		CA5075590W	2.45973	2.46011	2.45992	2.1494	2.03307	2.09123
orf19.1961		CA5075580C				1.03376	0.98926	1.01151
orf19.1963		CA5075570W	0.941454	0.952338	0.946896	1.88419	1.95473	1.91946
orf19.1963		CA5075560C	0.84898	0.876367	0.862674	0.959208	1.01729	0.988251
orf19.1964		CA5075540W	1.22542	0.950533	1.08798	0.764521	1.01993	0.892227
orf19.1964		CA5075530C	0.890043	0.934827	0.912435	1.15323	1.0999	1.12657
orf19.1966		CA5075510C	1.00659	0.955178	0.980882	1.3326	1.30486	1.31873
orf19.1966		CA5075520W	0.957861	0.917673	0.937767	1.39272	1.46683	1.42978
orf19.1967		CA5075490W	1.0207	1.09299	1.05685	1.19497	1.06927	1.13212
orf19.1967		CA5075470C	0.728151	0.717059	0.722605	0.768162	0.843147	0.805654
orf19.1968		CA5075460W	0.897399	0.865216	0.881307	0.951439	0.917692	0.934566
orf19.1968.1		CA5075440C	1.04929	1.16895	1.10912	0.879946	0.829924	0.854935
orf19.1968.1:orf19.1968		CA5075450W	0.900847	0.87252	0.886683	0.980601	1.00089	0.990744
orf19.1969		CA5075420C	0.962426	0.90768	0.935053	0.844123	0.869688	0.856905
orf19.1969	CCW14	CA5075430W	0.684813	0.78434	0.734576	0.837105	0.812364	0.824734
orf19.1970		CA5075410W	0.901797	1.0895	0.995647	1.03914	0.852076	0.945607
orf19.1971		CA5075380C	1.1971	1.15801	1.17756	0.691265	0.811518	0.751391
orf19.1971		CA5075390W	0.677655	0.716407	0.697031	1.18962	1.16453	1.17708
orf19.1972		CA5075370W	3.70944	2.23085	2.97015	1.37906	1.3424	1.36073
orf19.1972		CA5075360C	0.918431	0.989828	0.95413	0.887231	0.911016	0.899124
orf19.1973		CA5075350W	1.07621	1.12398	1.1001	1.45565	1.51287	1.48426
orf19.1973	HAP5	CA5075340C	0.906099	0.812147	0.859123	0.858766	0.855405	0.857086
orf19.1974		CA5075330W	1.18041	0.991321	1.08587	0.445912	0.496521	0.471217
orf19.1974	TFS1	CA5075320C				1.09347	0.977324	1.0354
orf19.1975		CA5075300C	1.07611	1.06588	1.07099	1.3707	1.36116	1.36593
orf19.1975		CA5075310W	0.848536	0.844822	0.846679	0.684482	0.675578	0.68003
orf19.1976		CA5075280C	1.03374	0.951199	0.992467	1.19997	1.22979	1.21488
orf19.1976		CA5075290W	0.843163	0.774825	0.808994	0.904102	0.900074	0.902088
orf19.1977		CA5075270W	1.27914	1.11028	1.19471	0.791458	0.832595	0.812026
orf19.1977		CA5075260C	0.917564	0.810139	0.863851	0.842777	0.800871	0.821824
orf19.1978		CA5075250W	1.11288	0.979622	1.04625	0.998465	0.938878	0.968672
orf19.1978	GIT2	CA5075240C	0.851028	0.778787	0.814908	1.02909	1.06178	1.04543
orf19.1979	GIT1	CA5075220C	1.07128	0.92324	0.997258	0.818064	0.825523	0.821793
orf19.1979		CA5075230W	0.917071	0.977109	0.94709	0.486219	0.53587	0.511045
orf19.198	ASN1	CA2043170C	1.29722	1.07261	1.18492	0.830277	0.762292	0.796284
orf19.198		CA2043180W	1.11105	1.1964	1.15373	0.749273	0.829794	0.789533
orf19.1980		CA5075210W	0.949251	1.18285	1.06605	0.780793	0.723043	0.751918
orf19.1980	GIT4	CA5075200C	0.7509	0.727802	0.739351	0.748953	0.753186	0.75107
orf19.1981		CA5075190W	0.638353	0.665174	0.651763	1.13197	1.0651	1.09854
orf19.1982		CA5075170C	0.948581	0.949407	0.948994	1.04714	1.02575	1.03645
orf19.1983		CA5075150W	0.709241	0.644746	0.676994	0.978963	0.876808	0.927885
orf19.1985		CAR113300C	1.21623	1.14379	1.18001	1.1206	1.17224	1.14642
orf19.1985		CAR113320W	0.669342	0.688383	0.678862	0.763144	0.853083	0.808113
orf19.1986		CAR113330C	1.04068	1.03467	1.03768	0.823179	0.817546	0.820363
orf19.1986	ARO2	CAR113350W	0.788407	0.840963	0.814685	0.941581	0.890611	0.916096
orf19.1988		CAR113370W	0.767813	0.739109	0.753461	0.797534	0.861663	0.829598
orf19.1989		CA2029070W	1.19684	1.26973	1.23328	0.876852	0.799217	0.838035
orf19.1989	DCW1	CA2029060C	0.87281	0.875293	0.874052	0.902403	0.817158	0.859781
orf19.199		CA2043160W	0.863542	1.03174	0.947641	0.764636	0.785601	0.775118
orf19.199		CA2043150C	0.763901	0.827977	0.795939	1.32187	1.21664	1.26925
orf19.1990	SNX4	CA2029040C	1.06354	0.949699	1.00662	0.804812	0.76315	0.783981
orf19.1990		CA2029050W		0.897885	0.897885	0.987372	1.10517	1.04627
orf19.1991		CA2029020C	1.23316	1.30742	1.27029	0.860747	0.783301	0.822024
orf19.1991		CA2029030W	1.01614	1.0425	1.02932	1.52614	1.02899	1.27757
orf19.1992		CA2029010W	1.09773	1.24986	1.17379	0.881649	1.02075	0.951199
orf19.1992	SIR2	CA2029000C	0.995532	1.13883	1.06718	0.885563	0.910883	0.898223
orf19.1993		CA2028980C	1.26723	1.27025	1.26874	0.724698	0.811424	0.768061
orf19.1993		CA2028990W	0.909838	0.92476	0.917299	1.33491	1.41578	1.37534
orf19.1994		CA2028960C	1.23524	1.31775	1.2765	1.29286	1.37809	1.33547
orf19.1994		CA2028970W	0.894934	0.901859	0.898396	1.03447	0.972719	1.00359
orf19.1995		CA2028950W	1.17444	1.02035	1.0974	1.11391	1.14134	1.12763
orf19.1995		CA2028940C	0.883222	0.917456	0.900339	0.579859	0.641166	0.610513
orf19.1996		CA2028910C	1.73601	1.74235	1.73918	1.31727	1.24419	1.28073
orf19.1996	CHA1	CA2028930W	1.27638	1.13403	1.20521	0.744142	0.813801	0.778971
orf19.1998		CA2028890C	0.922237	1.35854	1.14039	1.11548	1.20368	1.15958
orf19.1998		CA2028900W	1.08387	0.987714	1.03579	0.899161	0.999576	0.949369
orf19.1999		CA2028880W	1.09916	1.40871	1.25394	0.60604	0.645729	0.625885
orf19.20	RTS1	CA2038320C	0.848789	0.76715	0.80797	1.04454	0.984577	1.01456
orf19.20		CA2038330W	0.753449	0.734894	0.744172	1.19938	1.10829	1.15383
orf19.200		CA2043120C	1.18651	1.08475	1.13563	0.822938	0.728323	0.775631
orf19.200		CA2043130W	0.723356	0.689157	0.706257	0.837933	0.761336	0.799634
orf19.2000		CA2028860C	0.832933	0.88206	0.857496	0.778803	0.756674	0.767739
orf19.2000:orf19.1999		CA2028870W	2.17532	1.91508	2.0452	1.42546	1.34984	1.38765
orf19.2001		CA2028840C	0.960894	1.15861	1.05975	1.25152	1.18283	1.21718
orf19.2001		CA2028850W	1.0219		1.0219	1.16744	1.2328	1.20012
orf19.2002		CA2028820C	1.44181	1.68449	1.56315	0.633323	0.872438	0.752881
orf19.2002		CA2028830W	0.878369	0.909265	0.893817	0.922266	0.939472	0.930869
orf19.2003		CA2028810W	1.13052	1.0369	1.08371	1.09877	0.961837	1.0303
orf19.2003	HNM1	CA2028800C	1.01993	0.871977	0.945953	1.042	1.12819	1.0851
orf19.2005		CA2028790W	0.977204	0.96071	0.968957	1.05213	1.01667	1.0344
orf19.2005	REG1	CA2028780C	0.742702	0.714388	0.728545	0.887846	0.849674	0.86876
orf19.2006		CA2028770W	1.15421	1.11688	1.13555	1.58894	1.44222	1.51558
orf19.2006		CA2028760C	1.05832	0.765523	0.91192	0.823071	0.921525	0.872298
orf19.2006.1		CA2028750W	1.14386	1.0231	1.08348	1.05585	1.06487	1.06036
orf19.2006.1		CA2028740C	1.09852	1.01247	1.0555	1.30799	1.23987	1.27393
orf19.2007		CA2028730W	1.23994	1.39141	1.31568	1.06843	1.15052	1.10947
orf19.2007		CA2028720C	1.04374	0.89211	0.967927	0.719038	0.894582	0.80681
orf19.2008		CA2028710W	0.828633	0.814018	0.821326	0.943636	0.898123	0.920879
orf19.2008		CA2028700C	0.815518	0.769749	0.792633	1.5281	1.07618	1.30214
orf19.2009		CA2028690W	0.994666	0.763356	0.879011	1.4002	1.07376	1.23698
orf19.201		CA2043100C	3.87421	4.70876	4.29148	1.32041	1.27021	1.29531
orf19.201	CDC47	CA2043110W	1.18225	1.31711	1.24968	1.12766	1.23841	1.18303
orf19.2010		CA2028670C	0.956918	0.962412	0.959665	0.902521	0.816031	0.859276
orf19.2010:orf19.2009		CA2028680W	0.945631	0.938818	0.942225	0.871454	1.01259	0.942023
orf19.2012		CA2028650C	0.901256	0.916976	0.909116	1.30696	1.40569	1.35632
orf19.2012	NOT3	CA2028660W	0.955423	0.860475	0.907949	1.2459	1.13612	1.19101
orf19.2013		CA2028630C	1.3931	0.912718	1.15291	1.73419	1.54351	1.63885
orf19.2013	KAR2	CA2028640W	0.903263	0.831334	0.867298	1.26139	1.30107	1.28123
orf19.2014	BCY1	CA2028610C	1.14239	1.11505	1.12872	1.20167	1.24179	1.22173
orf19.2014		CA2028620W	0.847201	0.91904	0.88312	0.760018	0.778328	0.769173
orf19.2016		CA2028600W	1.38939	1.4479	1.41865	0.581219	0.622612	0.601915
orf19.2016		CA2028590C	1.17899	1.08457	1.13178	0.833784	0.824518	0.829151
orf19.2017		CA2028580W	0.780673	0.785544	0.783109	1.02686	1.18029	1.10358
orf19.2018		CA2028560C	0.759497	0.794932	0.777214	1.10138	1.03124	1.06631
orf19.2018:orf19.2017		CA2028570W	1.11709	1.2542	1.18564	0.620829	0.650529	0.635679
orf19.2019		CA2028530C	1.01723	1.26604	1.14164	1.25479	1.42581	1.3403
orf19.2019		CA2028540W	0.88118	0.912492	0.896836	0.867481	0.765055	0.816268
orf19.2020		CA2028510C	1.18815	1.24627	1.21721	1.50843	1.47569	1.49206
orf19.2020	HGT6	CA2028520W	0.651781	0.672348	0.662064	1.00941	0.954238	0.981825
orf19.2021		CA2028490C	1.41446	1.48613	1.45029	0.810718	0.904408	0.857563
orf19.2021	HGT8	CA2028500W	1.04844	1.07278	1.06061	1.14078	1.04007	1.09042
orf19.2023		CA2028470C	1.92047	2.11977	2.02012	0.959802	1.01588	0.987843
orf19.2023	HGT7	CA2028480W	1.11984	0.984696	1.05227	0.607532	0.670786	0.639159
orf19.2024		CA2028450W	2.06683	2.04214	2.05448	1.21595	1.55951	1.38773
orf19.2024		CA2028440C	1.88027	2.01522	1.94774	1.27138	1.21458	1.24298
orf19.2025		CA2028430W	1.28109	1.17612	1.22861	1.18776	1.09199	1.13988
orf19.2026		CA2028410C	0.839441	0.848139	0.84379	0.904516	0.916274	0.910395
orf19.2026:orf19.2025		CA2028420W	1.18901	1.16161	1.17531	1.19971	1.2312	1.21545
orf19.2028		CA2028400W	1.23773	1.12584	1.18178	1.72532	1.6048	1.66506
orf19.2028	MXR1	CA2028390C	0.860106	0.906826	0.883466	1.21167	1.34894	1.28031
orf19.2029		CA2028380W	0.887163	0.78274	0.834952	1.09899	1.15468	1.12684
orf19.2029		CA2028370C	0.703118	0.755867	0.729493	0.827669	0.825093	0.826381
orf19.203		CA2043080C	1.16187	1.00897	1.08542	0.898818	1.16703	1.03293
orf19.203	STB3	CA2043090W	1.05099	0.924992	0.987992	1.37261	1.46176	1.41719
orf19.2030		CA2028350C	1.05751	1.12064	1.08907	0.755355	0.884239	0.819797
orf19.2030		CA2028360W	0.889856	1.02616	0.958009	0.953294	0.995235	0.974264
orf19.2031		CA2028340W	1.18386	1.19496	1.18941	1.04365	1.13264	1.08814
orf19.2032		CA2028310W	0.771907	0.715735	0.743821	1.05263	0.991732	1.02218
orf19.2032		CA2028300C				0.450528	0.442949	0.446738
orf19.2033		CA2028280C	1.11606	0.912451	1.01425	1.18231	1.17529	1.1788
orf19.2033	PGA19	CA2028290W	0.900776	0.906116	0.903446	0.865269	1.07371	0.969492
orf19.2034		CA2028260C	1.04783	1.02389	1.03586	0.714673	0.739584	0.727129
orf19.2034		CA2028270W	0.763616	0.890932	0.827274	0.767566	0.814972	0.791269
orf19.2035		CA2028240C	1.0515	1.09493	1.07321	0.931668	1.04995	0.990809
orf19.2035		CA2028250W	0.85239	0.777456	0.814923	0.815383	0.85677	0.836076
orf19.2036		CA2028220C	0.985546	1.04393	1.01474	0.768203	0.810318	0.78926
orf19.2036		CA2028230W	0.86267	0.713906	0.788288	0.988976	0.946213	0.967594
orf19.2037		CA2028200C	2.47043	1.96929	2.21986	1.99308	2.02876	2.01092
orf19.2037		CA2028210W	0.976044	1.15487	1.06545	0.403751	0.445953	0.424852
orf19.2038		CA2028190W	0.901101	0.840067	0.870584	0.983088	0.96135	0.972219
orf19.2038		CA2028180C	0.813852	0.789877	0.801865	1.07047	0.953952	1.01221
orf19.2039		CA2028150C	0.997649	1.05834	1.02799	1.25779	1.5633	1.41054
orf19.2039		CA2028170W	0.636781	0.649533	0.643157	0.798989	0.712361	0.755675
orf19.204		CA2043060C	0.997112	1.13135	1.06423	1.41989	1.45658	1.43823
orf19.204		CA2043070W	1.02705	1.00484	1.01595	1.08225	1.08049	1.08137
orf19.2040		CA2028140W	0.828903	0.857043	0.842973	0.889828	0.862281	0.876054
orf19.2041		CA2028120C	0.829395		0.829395	0.782804	0.775311	0.779057
orf19.2041:orf19.2040		CA2028130W	0.93678	0.907478	0.922129	0.839028	0.999443	0.919236
orf19.2042		CA2028110W	1.08457	1.1276	1.10609	1.08617	1.14247	1.11432
orf19.2043		CA2028090C	1.01519	0.802451	0.908819	1.27232	1.06609	1.16921
orf19.2043:orf19.2042		CA2028100W	0.779312	0.749599	0.764456	1.04242	0.902015	0.972218
orf19.2044		CA2028080W	1.05401	0.929028	0.991521	0.667584	0.746874	0.707229
orf19.2044	PGA27	CA2028070C	0.811887	0.851357	0.831622	0.807148	0.871851	0.839499
orf19.2045		CA2028060W	1.45153	1.35526	1.4034	1.32857	1.21955	1.27406
orf19.2045		CA2028050C	1.01808	0.868678	0.943378	1.13811	1.1494	1.14376
orf19.2046		CA2028030C	1.21834	1.29633	1.25734	0.688894	0.666246	0.67757
orf19.2046	POT1-2	CA2028040W	1.14158	0.87937	1.01048	0.855045	1.12868	0.991861
orf19.2047		CA2028010C	1.42549	1.5047	1.46509	1.0871	1.14535	1.11623
orf19.2047		CA2028020W	0.815644	0.875172	0.845408	1.09386	1.08366	1.08876
orf19.2048		CA2028000W	1.07788	1.08612	1.082	0.576175	0.570275	0.573225
orf19.2048		CA2027990C	1.01441	1.09685	1.05563	0.879198	0.98335	0.931274
orf19.2049		CA2027980W	1.04113	1.12752	1.08433	0.784645	0.735209	0.759927
orf19.2049		CA2027970C	1.00846	1.09059	1.04952	1.12194	0.967255	1.0446
orf19.2050		CA2027960W	1.6369	1.61954	1.62822	1.30142	1.26323	1.28233
orf19.2050		CA2027950C	1.03003	1.0279	1.02897	0.866003	0.79923	0.832616
orf19.2051		CA2027930C	1.05441	1.11252	1.08346	1.00522	1.00512	1.00517
orf19.2051		CA2027940W	0.997353	1.05579	1.02657	0.553471	0.597716	0.575594
orf19.2054		CA2027920W	1.59884	1.57601	1.58743	1.86504	1.98172	1.92338
orf19.2054	FGR15	CA2027910C	0.846168	0.852211	0.84919	1.70355	1.63105	1.6673
orf19.2055	NPL6	CA2027890W	0.980928	0.857607	0.919268	0.797752	0.834525	0.816139
orf19.2055		CA2027880C	0.892602	0.925936	0.909269	0.988054	0.969129	0.978592
orf19.2057		CA2027860C	0.991142	0.923845	0.957493	0.770569	0.745953	0.758261
orf19.2057		CA2027870W	0.752795	0.817892	0.785343	0.970558	0.993928	0.982243
orf19.2059		CA2027840C	1.05359	0.912915	0.983255	0.935786	0.851405	0.893595
orf19.2059		CA2027850W	0.89477	1.03974	0.967254	0.795109	0.851736	0.823422
orf19.206		CA2043050W	1.37433	1.60306	1.4887	1.4573	1.4801	1.4687
orf19.206		CA2043040C	0.732448	0.728149	0.730298	1.14338	1.09392	1.11865
orf19.2060		CA2027830W	1.13933	1.11676	1.12804	1.58206	1.82688	1.70447
orf19.2061		CA2027800C	0.99475	1.06295	1.02885	1.16968	1.13532	1.1525
orf19.2061		CA2027810W	0.741318	0.821984	0.781651	1.01707	1.07175	1.04441
orf19.2062		CA2027790W	0.957892	1.01067	0.984282	0.864276	0.97472	0.919498
orf19.2062	SOD4	CA2027780C	0.978044	0.838003	0.908024	0.892225	0.858734	0.875479
orf19.2063		CA2027760C	0.854855	0.899696	0.877276	0.525547	0.526162	0.525854
orf19.2063		CA2027770W	0.877198	0.864487	0.870843	0.967223	0.812093	0.889658
orf19.2064		CA2027740C	1.34959	1.29384	1.32171	0.945207	0.895715	0.920461
orf19.2064		CA2027750W	0.925753	0.795121	0.860437	1.1386	1.1065	1.12255
orf19.2065		CA2027730W	1.81588	2.00066	1.90827	1.06642	1.05598	1.0612
orf19.2065		CA2027720C	0.944784	1.16262	1.0537	0.598444	0.591958	0.595201
orf19.2066		CA2027710W	1.04906	1.00687	1.02797	0.821536	0.907609	0.864572
orf19.2066		CA2027700C	0.826041	0.799166	0.812603	1.30686	1.33244	1.31965
orf19.2067		CA2027690W	0.997679	0.974233	0.985956	0.432918	0.470561	0.45174
orf19.2067		CA2027680C	0.772377	0.783722	0.778049	0.831298	0.844828	0.838063
orf19.2068		CA2027660C	1.13505	1.27988	1.20746	0.880795	0.844818	0.862806
orf19.2068		CA2027670W	0.721824	0.642954	0.682389	0.851065	0.845363	0.848214
orf19.2069		CA2027650W	1.50358		1.50358	0.964748	0.858975	0.911862
orf19.2069	SMF3	CA2027640C				0.719504	0.768329	0.743916
orf19.207		CA2043030W	1.03244	1.01457	1.02351	0.929257	1.00574	0.967498
orf19.207	PGA55	CA2043020C	0.830537	0.758806	0.794671	0.889695	0.966334	0.928014
orf19.2070		CA2027620C	1.01969	1.13057	1.07513	1.12893	1.16338	1.14615
orf19.2070		CA2027630W	0.837903	0.750408	0.794156	0.872017	0.8179	0.844958
orf19.2071		CA2027600C	1.08864	1.15504	1.12184	1.40325	1.05122	1.22723
orf19.2071		CA2027610W	0.814036	0.728174	0.771105	1.07642	1.12558	1.101
orf19.2072		CA2027590W	0.828586	0.952256	0.890421	1.22996	1.32811	1.27904
orf19.2072		CA2027580C	0.738817	0.766583	0.7527	1.20084	1.31337	1.2571
orf19.2073		CA2027560C	1.03457	0.953289	0.993931	0.765619	0.861116	0.813368
orf19.2073		CA2027570W	0.938232	0.84927	0.893751	0.97298	0.966773	0.969877
orf19.2074		CA2027550W	1.17063	1.39472	1.28268	1.1024	1.12401	1.11321
orf19.2074		CA2027540C	1.15811	0.993692	1.0759	1.00574	0.929558	0.967648
orf19.2075		CA2027520C	0.833888	0.773802	0.803845	0.716783	0.692562	0.704673
orf19.2075	DFG5	CA2027530W	0.823077	0.745888	0.784483	1.3759	1.23903	1.30746
orf19.2076		CA2027500C	0.963783	0.963625	0.963704	1.34115	1.22373	1.28244
orf19.2076		CA2027510W	0.807577	0.774315	0.790946	1.01661	0.911395	0.964
orf19.2077		CA2027480C	2.67629	3.48284	3.07957	4.52188	4.00912	4.2655
orf19.2077		CA2027490W	0.977322	1.04065	1.00899	0.637504	0.692254	0.664879
orf19.2078		CA2027460C	1.27262	1.43471	1.35366	1.41326	1.32088	1.36707
orf19.2078		CA2027470W	1.12103	1.05718	1.08911	1.27175	1.22433	1.24804
orf19.2079		CA2027450W	1.27654	1.34857	1.31255	1.24383	1.18433	1.21408
orf19.2079	PHHB	CA2027440C	0.905377	0.794758	0.850067	0.791723	0.757838	0.77478
orf19.2081		CA2027420C	1.12682	0.976738	1.05178	1.08158	0.988303	1.03494
orf19.2081		CA2027430W	0.85407	0.897225	0.875647	0.735564	0.768952	0.752258
orf19.2082		CA2027400C	2.14719	1.88246	2.01482	0.968451	0.990884	0.979668
orf19.2082	SAP30	CA2027410W	0.857301	0.837841	0.847571	1.03136	1.0057	1.01853
orf19.2084		CA2027390W	0.826789	0.812665	0.819727	0.815044	0.764624	0.789834
orf19.2084		CA2027380C	0.744773	0.778141	0.761457	0.87301	0.99115	0.93208
orf19.2087		CA2027360W	0.73033	0.821422	0.775876	0.659683	0.666459	0.663071
orf19.2088		CA2027340C	0.999483	1.01311	1.0063	1.06324	1.13897	1.10111
orf19.2088:orf19.2087		CA2027350W	0.841483	0.908541	0.875012	0.880232	0.875852	0.878042
orf19.2089		CA2027320C	1.1386	1.10663	1.12261	0.947373	0.922679	0.935026
orf19.2089		CA2027330W	0.78056	0.788556	0.784558	1.21575	1.12527	1.17051
orf19.209		CA2043010W	1.05317	1.18477	1.11897	0.904545	0.949573	0.927059
orf19.209	DFG10	CA2043000C	1.05626	1.11802	1.08714	1.38079	1.45769	1.41924
orf19.2090		CA2027310W	1.13801	1.17814	1.15807	1.08892	1.18222	1.13557
orf19.2090		CA2027300C	0.713034	0.646046	0.67954	0.966271	1.01102	0.988647
orf19.2091		CA2027290W	1.21892	1.41431	1.31662	0.92956	0.743322	0.836441
orf19.2091		CA2027280C	0.908377	0.802954	0.855665	0.62429	0.715044	0.669667
orf19.2092		CA2027260W	1.22559	1.06323	1.14441	0.974495	0.935237	0.954866
orf19.2092		CA2027250C	0.859766	0.976051	0.917908	0.969458	0.858082	0.91377
orf19.2093		CA2027240W	1.27982	1.24655	1.26319	0.884705	0.930444	0.907574
orf19.2093	RFA1	CA2027230C	0.778251	0.789602	0.783927	1.17904	1.22785	1.20344
orf19.2094	PDR6	CA2027220W	0.870353	0.860624	0.865488	0.855342	0.817675	0.836509
orf19.2095		CA2027200C	1.19086	1.03495	1.11291	0.96257	0.985934	0.974252
orf19.2095:orf19.2094		CA2027210W	1.13505	1.19126	1.16316	0.787544	0.829549	0.808546
orf19.2097		CA2027180C	1.17571	1.40333	1.28952	1.27279	1.3232	1.29799
orf19.2097		CA2027190W	1.10008	1.07118	1.08563	0.762151	0.761733	0.761942
orf19.2098		CA2027170W	1.846	1.79305	1.81953	1.19951	1.23444	1.21698
orf19.2098	ARO8	CA2027160C				1.35407	1.37401	1.36404
orf19.2099		CA2027140C	1.36812	1.2447	1.30641	0.969248	0.893123	0.931185
orf19.2099		CA2027150W	1.03058	0.907539	0.969061	0.884871	0.991143	0.938007
orf19.21		CA2038350W	1.1562	1.1506	1.1534	1.32688	1.42448	1.37568
orf19.21		CA2038340C	0.680556	0.707451	0.694003	0.86055	0.768939	0.814744
orf19.210		CA2042990W	0.960862	0.903651	0.932256	0.883712	0.869854	0.876783
orf19.210		CA2042980C	0.821425	0.803347	0.812386	1.05729	1.05526	1.05627
orf19.2101		CA2027120C	1.09425	1.01697	1.05561	1.29618	1.22036	1.25827
orf19.2101		CA2027130W	0.803489	0.822982	0.813236	0.742778	0.834217	0.788497
orf19.2102	CKB1	CA2027090C	0.925916	0.930332	0.928124	0.812736	0.780706	0.796721
orf19.2102:orf19.2103		CA2027110W	0.850804	0.791849	0.821327	1.28828	1.28086	1.28457
orf19.2103		CA2027100W	0.930351	0.952845	0.941598	0.888322	0.801465	0.844893
orf19.2104		CA2027080W	0.868389	0.972856	0.920622	0.628508	0.694742	0.661625
orf19.2105		CA2027060C	0.996452	1.11621	1.05633	1.34432	1.08207	1.21319
orf19.2105:orf19.2104		CA2027070W	1.26603	1.29016	1.27809	1.22693	1.3136	1.27026
orf19.2106		CA2027050W	1.41229	1.22977	1.32103	0.353117	0.328733	0.340925
orf19.2106		CA2027040C	0.918099	0.930136	0.924118	0.95504	0.963784	0.959412
orf19.2107		CA2027030W	1.23658	1.25789	1.24724	0.730173	0.771227	0.7507
orf19.2107	MUQ1	CA2027020C	1.01904	0.938514	0.978778	1.09236	1.08502	1.08869
orf19.2107.1		CA2027000C	2.00123	1.94657	1.9739	0.949437	1.01834	0.983889
orf19.2107.1	STF2	CA2027010W	1.13575	1.18903	1.16239	0.8138	0.7423	0.77805
orf19.2108		CA2026990W	1.38774	1.47129	1.42952	1.61681	1.50703	1.56192
orf19.2108	SOD6	CA2026980C	0.886638	0.879711	0.883175	0.772318	0.911572	0.841945
orf19.211		CA2042970W	0.845251	0.844835	0.845043	1.32445	1.22011	1.27228
orf19.2110		CA2026970W	1.03212	1.05448	1.0433	1.02316	0.936945	0.980054
orf19.2111		CA2026950C	0.864509	0.72604	0.795274	1.05794	1.01702	1.03748
orf19.2111.2	RPL38	CA2026940W	0.883771	0.910049	0.89691	1.75316	1.32291	1.53804
orf19.2111:orf19.2110		CA2026960W	1.0486	0.939786	0.994195	0.827353	0.744466	0.785909
orf19.2112		CA2026920W	0.949867	0.900686	0.925276	0.859722	0.774551	0.817137
orf19.2113		CA2026900C	1.27464	1.29756	1.2861	1.06902	1.16421	1.11661
orf19.2113:orf19.2112		CA2026910W	1.13422	1.19478	1.1645	1.1671	1.0411	1.1041
orf19.2114		CA2026890W	3.90159	2.8039	3.35274	0.816258	0.795152	0.805705
orf19.2114		CA2026880C	0.977309	0.992407	0.984858	1.2201	1.28997	1.25504
orf19.2115		CA2026870W	1.08516	1.22287	1.15402	0.932766	0.984102	0.958434
orf19.2115		CA2026860C	0.98718	0.921597	0.954389	0.72561	0.747944	0.736777
orf19.2116		CA2026850W	1.03952	1.15994	1.09973	1.08004	1.17341	1.12672
orf19.2116		CA2026840C	0.939446	0.872678	0.906062	1.2218	1.16947	1.19563
orf19.2117		CA2026820C	1.10329	1.2302	1.16675	0.622982	0.730752	0.676867
orf19.2117		CA2026830W	1.05608	1.05232	1.0542	1.34763	1.45413	1.40088
orf19.2119		CA2026800C	0.902408	0.849864	0.876136	0.790375	0.739976	0.765175
orf19.2119	NDT80	CA2026810W	0.79423	0.804867	0.799549	1.23205	1.22569	1.22887
orf19.212	VPS28	CA2042950C	0.948579	0.951397	0.949988	1.04255	1.14457	1.09356
orf19.212:orf19.211		CA2042960W	1.06539	1.12763	1.09651	1.75812	1.79065	1.77439
orf19.2120		CA6088560C	0.831361	0.896207	0.863784	0.961926	0.850288	0.906107
orf19.2124		CA6091430C	0.73831	0.717668	0.727989	1.17397	1.23378	1.20388
orf19.2124:orf19.2125		CA6091440W	0.981817	1.11301	1.04741	0.835464	0.834228	0.834846
orf19.2125		CA6091450W	0.942217	1.02574	0.983981	1.14177	1.25667	1.19922
orf19.2127		CA6091480W	0.74922	0.769206	0.759213	0.984329	1.01069	0.997511
orf19.2127		CA6091470C	0.78629	0.701099	0.743694	0.736749	0.735175	0.735962
orf19.2128		CA6091520W	0.80373	0.635089	0.719409	1.01083	1.09936	1.05509
orf19.2129		CA6091490C	0.790491	0.767552	0.779021	1.15907	0.962131	1.0606
orf19.2129:orf19.2128		CA6091500W	0.807501	0.753296	0.780398	0.747779	0.770296	0.759037
orf19.213		CA2042930C	1.01314	1.01157	1.01235	0.768883	0.802249	0.785566
orf19.213		CA2042940W	0.771022	0.909481	0.840251	0.905672	0.768301	0.836986
orf19.2131		CA6091540W	1.07552	1.0677	1.07161	0.869098	0.893399	0.881248
orf19.2131		CA6091530C	0.933687	0.909707	0.921697	1.15787	1.12973	1.1438
orf19.2132		CA6091550C	0.981908	0.917009	0.949458	0.937513	0.874288	0.905901
orf19.2132		CA6091560W	0.949882	0.905217	0.927549	1.3878	1.28656	1.33718
orf19.2133		CA6091570C	0.941595	1.22388	1.08274	1.34127	1.25414	1.29771
orf19.2133	LIP4	CA6091580W	0.95585	0.979855	0.967852	0.923124	0.999914	0.961519
orf19.2135		CA6091600W	0.924865	0.941326	0.933096	1.3273	1.335	1.33115
orf19.2135	TSM1	CA6091590C	0.929143	0.898008	0.913575	1.00088	1.02941	1.01514
orf19.2137		CA6091610C	0.769332	0.811095	0.790213	1.05809	0.949193	1.00364
orf19.2137:orf19.2138		CA6091620W	0.925493	1.03428	0.979886	1.08393	1.10018	1.09205
orf19.2138	ILS1	CA6091630W	0.932056	0.886811	0.909434	1.29822	1.26996	1.28409
orf19.2143		CA6091650W	1.12377	1.18033	1.15205	1.59636	1.82488	1.71062
orf19.2143		CA6091640C	0.756337	0.745614	0.750976	1.01711	0.980298	0.998703
orf19.2146		CA6091670W	1.04237	1.00002	1.02119	1.06546	1.048	1.05673
orf19.2146		CA6091660C	0.857778	0.787354	0.822566	0.700335	0.656173	0.678254
orf19.2149		CA6091680C	0.831169	0.739659	0.785414	1.07293	1.08394	1.07843
orf19.2149:orf19.2150		CA6091690W	0.968538	0.957711	0.963125	1.05774	0.95196	1.00485
orf19.215		CA2042910C	1.12192		1.12192	1.56875	0.99347	1.28111
orf19.215		CA2042920W	0.799979	0.867212	0.833595	1.15778	1.19846	1.17812
orf19.2150		CA6091700W	1.16373	0.884636	1.02418	0.810198	0.798732	0.804465
orf19.2151		CA6091710C	1.05537	0.937968	0.996671	0.901993	0.844587	0.87329
orf19.2151	NAG6	CA6091720W	0.930056	0.947005	0.938531	1.09472	1.09577	1.09524
orf19.2154		CA6091730C	0.967171	1.23353	1.10035	0.991728	0.960046	0.975887
orf19.2154	HXK1	CA6091740W	0.880198	0.863135	0.871667	0.826191	0.81858	0.822385
orf19.2156	NAG1	CA6091750C	0.840135	0.87278	0.856457	0.996704	1.00236	0.999529
orf19.2156:orf19.2157		CA6091760W	0.853015	0.875961	0.864488	0.767415	0.838189	0.802802
orf19.2157	DAC1	CA6091770W	0.827569	0.668006	0.747787	0.887669	1.02735	0.957512
orf19.2158		CA6091790W	1.11496	1.0189	1.06693	0.962588	1.03232	0.997453
orf19.2158	NAG3	CA6091780C	0.851613	0.890062	0.870838	0.854334	1.0738	0.96407
orf19.216		CA2042900W	1.42955	1.47201	1.45078	1.0038	0.9673	0.985552
orf19.216		CA2042890C	1.05013	1.13035	1.09024	0.788291	0.953784	0.871037
orf19.2160		CA6091810W	1.18591	1.10435	1.14513	1.05574	1.06642	1.06108
orf19.2160	NAG4	CA6091800C	0.756289	0.769518	0.762903	0.983637	1.02141	1.00252
orf19.2163		CA6091820C	1.15935	1.45556	1.30746	1.09234	1.11919	1.10576
orf19.2165		CA2041600C	1.11624	1.05614	1.08619	1.18932	1.10713	1.14823
orf19.2165		CA2041610W	0.831194	0.901881	0.866537	0.530851	0.710548	0.620699
orf19.2166		CA2041580C	1.00732	1.06853	1.03792	0.898778	0.848589	0.873684
orf19.2166		CA2041590W	0.925659	1.00816	0.966908	1.05896	0.913435	0.986199
orf19.2167		CA2041570W	0.878274	0.747891	0.813082	1.6361	1.4046	1.52035
orf19.2167		CA2041560C	0.675913	0.63559	0.655751	0.989334	1.02354	1.00644
orf19.2168		CA2041540C	0.884024	0.922489	0.903256	0.710552	0.697317	0.703935
orf19.2168		CA2041550W	0.890783	0.872753	0.881768	0.855077	0.843369	0.849223
orf19.2168.3		CA2041530W	1.21986	1.37259	1.29623	0.858292	0.91803	0.888161
orf19.2168.3		CA2041520C	0.953725	0.971557	0.962641	1.18146	1.11598	1.14872
orf19.2169		CA2041510W	0.970951	1.00951	0.990229	1.02019	0.942033	0.981109
orf19.2169		CA2041500C	1.03501	0.909697	0.972351	0.837827	0.798252	0.818039
orf19.217		CA2042880W	0.968114	0.876389	0.922251	0.666887	0.705528	0.686207
orf19.217		CA2042870C	0.994175	0.785975	0.890075	0.932084	0.808605	0.870344
orf19.2170		CA2041490W	0.958554	0.910946	0.93475	1.05922	1.1735	1.11636
orf19.2170	PHM7	CA2041480C	0.896452	0.880508	0.88848	1.106	0.968756	1.03738
orf19.2172		CA2041460C	1.64052	1.59243	1.61648	1.59716	1.13195	1.36456
orf19.2172	ARA1	CA2041470W	0.941221	0.912441	0.926831	0.941189	0.937775	0.939482
orf19.2173		CA2041440C	1.63446	1.41189	1.52317	1.13995	1.17611	1.15803
orf19.2173	MAF1	CA2041450W	0.822909	0.939503	0.881206	0.693072	0.660147	0.67661
orf19.2174		CA2041420C	1.2563	1.3618	1.30905	1.09999	0.99892	1.04946
orf19.2174	RAD57	CA2041430W	0.896342	0.998959	0.94765	1.10962	1.09965	1.10463
orf19.2175		CA2041400C	0.969752	1.09215	1.03095	0.912991	0.906933	0.909962
orf19.2175		CA2041410W				0.963793	0.974053	0.968923
orf19.2176	IFM3	CA2041370C	0.763468	0.754564	0.759016	1.2282	1.18882	1.20851
orf19.2176:orf19.2177		CA2041380W	0.817472	0.766176	0.791824	0.898375	0.830195	0.864285
orf19.2177		CA2041390W	0.951117	1.13672	1.04392	0.826497	0.764163	0.79533
orf19.2178		CA2041350C	0.847562	0.907815	0.877688	1.16561	1.27443	1.22002
orf19.2179		CA2041340W	1.27868	1.31146	1.29507	1.08726	1.14842	1.11784
orf19.2179	SIT1	CA2041330C	1.17666	1.10067	1.13867	1.12149	1.12439	1.12294
orf19.2179.2		CA2041320W	2.11366	1.6294	1.87153	1.34272	1.41908	1.3809
orf19.2179.2	RPS10	CA2041310C	0.976271	1.15838	1.06733	0.822587	0.748816	0.785701
orf19.218	BUD20	CA2042860W	1.18012	1.15176	1.16594	1.11041	1.0657	1.08805
orf19.218		CA2042850C	0.890718	1.13971	1.01521	1.75886	1.63419	1.69653
orf19.2180		CA2041270C	0.964607	0.813997	0.889302	0.761681	0.776792	0.769237
orf19.2180:orf19.2181		CA2041290W	1.09011	0.928999	1.00955	0.87867	0.898728	0.888699
orf19.2181		CA2041280W	0.707198	0.714128	0.710663	1.0749	1.05364	1.06427
orf19.2182		CA2041240C	1.03119	1.0571	1.04415	0.822869	0.980165	0.901517
orf19.2182	BLM3	CA2041260W	0.893709	0.869534	0.881621	1.13886	1.08239	1.11062
orf19.2183		CA2041230W	1.01979	1.0958	1.0578	1.81885	1.66392	1.74138
orf19.2183	KRE30	CA2041220C	0.937045	0.962472	0.949759	1.72814	0.9428	1.33547
orf19.2184		CA2041200C	1.42578	1.20638	1.31608	1.70645	1.61408	1.66027
orf19.2184		CA2041210W	0.92615	0.903224	0.914687	0.733343	0.67161	0.702476
orf19.2185		CA2041190W	1.04332	1.0655	1.05441	1.10755	1.0464	1.07698
orf19.2185		CA2041180C	0.721647	0.746832	0.73424	1.11357	1.08346	1.09852
orf19.2186		CA2041170W	0.742476	0.753981	0.748228	1.06535	1.01926	1.0423
orf19.2187	ALG7	CA2041150C	0.901325	0.954143	0.927734	0.818762	0.854607	0.836685
orf19.2187:orf19.2186		CA2041160W	0.910955	0.85336	0.882157	1.42909	1.21535	1.32222
orf19.2190	VRP1	CA2041130C	0.897994	1.04708	0.972537	1.05012	1.12708	1.0886
orf19.2190		CA2041140W	0.93343	0.927665	0.930548	1.36739	1.15587	1.26163
orf19.2191		CA2041120W	0.852375	0.965772	0.909073	0.932815	0.977769	0.955292
orf19.2191		CA2041110C	0.900288	0.824778	0.862533	1.05954	1.03773	1.04864
orf19.2192		CA2041090C	1.20183	1.0261	1.11396	0.979793	1.13813	1.05896
orf19.2192	GDH2	CA2041100W	0.749837	0.846775	0.798306	0.852065	0.83467	0.843367
orf19.2193		CA2041070C	1.1861	1.03299	1.10955	1.10233	1.00992	1.05612
orf19.2193	PRS5	CA2041080W	0.695185	0.710829	0.703007	1.14346	1.10428	1.12387
orf19.2194		CA2041050C	0.982126	0.850354	0.91624	1.33059	1.23989	1.28524
orf19.2194		CA2041060W	0.901675	0.813426	0.85755	1.00138	1.00934	1.00536
orf19.2195		CA2041020C	1.16139	1.13688	1.14914	0.857379	0.898049	0.877714
orf19.2195		CA2041030W	0.831668	0.71277	0.772219	0.886905	0.921581	0.904243
orf19.2196		CA2041010C	0.977478	1.22757	1.10252	1.02689	0.970489	0.99869
orf19.2196		CA2041040W	0.728156	0.775754	0.751955	0.872773	0.838604	0.855689
orf19.2197		CA2041000W	1.14185	1.08702	1.11443	1.37499	1.35099	1.36299
orf19.2197		CA2040990C	1.0513	0.991391	1.02134	0.658019	0.641455	0.649737
orf19.2198		CA2040970C		0.849643	0.849643	0.821918	0.980572	0.901245
orf19.2198	FLC3	CA2040980W	0.846127	0.840222	0.843175	0.670655	0.709051	0.689853
orf19.2199		CA2040960W	3.61634	3.39052	3.50343	3.10152	3.33646	3.21899
orf19.2199	PHO86	CA2040950C	0.872366	0.766451	0.819409	0.903018	0.896183	0.899601
orf19.22		CA2038370W	1.0859	1.30301	1.19446	1.86501	1.4999	1.68246
orf19.22		CA2038360C	0.85237	0.906244	0.879307	0.773775	0.861985	0.81788
orf19.220		CA2042830W	1.6796	1.57342	1.62651	0.945206	1.02905	0.987128
orf19.220	PIR1	CA2042820C	1.087	1.07603	1.08151	0.979741	0.959654	0.969698
orf19.2200		CA2040910C	1.04667	1.06105	1.05386	1.47399	1.4282	1.45109
orf19.2200		CA2040920W	0.7297	0.687722	0.708711	0.838654	0.780752	0.809703
orf19.2201		CA2040880C	1.02657	0.964911	0.995738	1.74161	1.90117	1.82139
orf19.2201		CA2040900W	0.84296	0.96656	0.90476	0.90922	0.96328	0.93625
orf19.2202		CA2040870W	1.00177	1.03744	1.01961	0.969324	0.907397	0.93836
orf19.2202		CA2040860C	0.849578	0.783332	0.816455	1.55267	1.38562	1.46914
orf19.2203		CA2040850W	1.16704	1.02223	1.09463	1.65878	1.50704	1.58291
orf19.2203		CA2040840C	0.815475	0.764222	0.789849	0.709842	0.728923	0.719382
orf19.2204		CA2040820C	1.01742	0.980488	0.998953	0.856695	0.998717	0.927706
orf19.2204		CA2040830W	0.822044	1.02944	0.925743	1.19183	1.02357	1.1077
orf19.2204.2		CA2040790C	0.971617	0.872843	0.92223	1.01717	1.02232	1.01975
orf19.2208		CA2040770C	1.16079	1.32109	1.24094	0.894948	0.915106	0.905027
orf19.2208		CA2040780W	0.922956	0.958739	0.940848	0.998481	0.983415	0.990948
orf19.2209		CA2040750C	1.24281	1.36217	1.30249	1.052	1.04261	1.04731
orf19.2209	YVC1	CA2040760W	0.969183	0.852771	0.910977	1.28656	1.27695	1.28176
orf19.2210		CA2040740W	1.16265	1.12259	1.14262	0.845327	0.933256	0.889291
orf19.2210		CA2040730C	0.773469	0.813965	0.793717	0.895859	1.056	0.975929
orf19.2211		CA2040720W	0.741459	0.793493	0.767476	0.821479	0.840781	0.83113
orf19.2212		CA2040700C	0.872591	0.874701	0.873646	0.853754	0.74279	0.798272
orf19.2212:orf19.2211		CA2040710W	1.0863	0.960644	1.02347	0.863006	0.90201	0.882508
orf19.2213		CA2040690W	0.838198	0.717704	0.777951	0.769759	0.825688	0.797724
[truncated: 9,636 more rows]
